# Supplementary material for: 3D electron diffraction studies of synthetic rhabdophane (DyPO4·nH2O)
Source: Acta Crystallogr C Struct Chem. 2024 Sep 4;80(Pt 10):612–9. doi: 10.1107/S2053229624007885 (PMC11451015; doi:10.1107/S2053229624007885)
Supplement: Supplementary file 1 [file c-80-00612-sup1.cif]

data_I

#==============================================================================
# PROCESSING SUMMARY (IUCr Office Use Only)

_journal_date_recd_electronic      2024-05-28
_journal_date_to_coeditor         ?
_journal_date_from_coeditor       ?
_journal_date_accepted     2024-08-12
_journal_date_printers_first      ?
_journal_date_printers_final      ?
_journal_date_proofs_out          ?
_journal_date_proofs_in           ?
_journal_coeditor_name            ?
_journal_coeditor_code      EQ3020
_journal_coeditor_notes
?
_journal_paper_category      FA
_journal_techeditor_code      c240788
_iucr_compatibility_tag          ACTA95
_journal_techeditor_notes  
;
;
_journal_coden_ASTM               ?
_journal_name_full                ?
_journal_year                     2024
_journal_volume                   80
_journal_issue                    10
_journal_page_first               612
_journal_page_last                619
_journal_suppl_publ_number        ?
_journal_suppl_publ_pages         ?

#==============================================================================

data_I

_cell_length_a                   7.033400
_cell_length_b                   7.033400
_cell_length_c                   6.418000
_cell_angle_alpha               90.000000
_cell_angle_beta                90.000000
_cell_angle_gamma              120.000000

_symmetry_space_group_name_H-M     'P 31 2 1'
_symmetry_cell_setting   trigonal
_diffrn_radiation_type   electrons
_cell_formula_units_Z   3
_exptl_absorpt_correction_type   integration
_diffrn_measurement_device_type   'pets diffractometer'
_cell_measurement_temperature   298
_chemical_formula_iupac   'DyPO4 0.6667H2O'

loop_
_symmetry_equiv_pos_as_xyz
'+x,+y,+z'
'-y,+x-y,1/3+z'
'-x+y,-x,2/3+z'
'+y,+x,-z'
'+x-y,-y,2/3-z'
'-x,-x+y,1/3-z'

loop_
_atom_site_label
_atom_site_type_symbol
_atom_site_occupancy
_atom_site_fract_x
_atom_site_fract_y
_atom_site_fract_z
_atom_site_U_iso_or_equiv
 Dy1  Dy 1.0  0.529598  0.529598  0.0  0.03800
 O1  O 1.0  0.666539  0.144464  0.681252  0.03800
 O2  O 1.0  0.151409  0.420409  0.035  0.03800
 P1  P 1.0  0.0  0.468957  0.166666666667  0.03800

loop_
_diffrn_zone_axis_id
_diffrn_zone_axis_u
_diffrn_zone_axis_v
_diffrn_zone_axis_w
_diffrn_zone_axis_precession_angle
_diffrn_zone_axis_alpha
_diffrn_zone_axis_beta
_diffrn_zone_axis_omega
_diffrn_zone_axis_scale
   1  1.00000  0.33115  0.01138        0.000    44.476    -0.051   266.350     1.000
   2  1.00000  0.33026  0.01155        0.000    44.420    -0.035   266.357     1.000
   3  1.00000  0.32886  0.01158        0.000    44.331    -0.027   266.384     1.000
   4  1.00000  0.32713  0.01146        0.000    44.221    -0.030   266.357     1.000
   5  1.00000  0.32477  0.01241        0.000    44.073     0.057   266.403     1.000
   6  1.00000  0.31992  0.01595        0.000    43.774     0.365   266.156     1.000
   7  1.00000  0.31678  0.01771        0.000    43.579     0.518   266.021     1.000
   8  1.00000  0.31494  0.01791        0.000    43.463     0.540   266.018     1.000
   9  1.00000  0.31405  0.01726        0.000    43.405     0.489   266.060     1.000
  10  1.00000  0.31329  0.01628        0.000    43.355     0.411   266.098     1.000
  11  1.00000  0.31155  0.01597        0.000    43.245     0.392   266.092     1.000
  12  1.00000  0.30959  0.01594        0.000    43.121     0.395   266.071     1.000
  13  1.00000  0.30782  0.01542        0.000    43.008     0.358   266.073     1.000
  14  1.00000  0.30679  0.01533        0.000    42.943     0.354   266.101     1.000
  15  1.00000  0.30564  0.01551        0.000    42.871     0.372   266.100     1.000
  16  1.00000  0.30425  0.01529        0.000    42.783     0.359   266.114     1.000
  17  1.00000  0.30207  0.01492        0.000    42.645     0.336   266.129     1.000
  18  1.00000  0.29934  0.01410        0.000    42.472     0.279   266.175     1.000
  19  1.00000  0.29648  0.01325        0.000    42.290     0.221   266.214     1.000
  20  1.00000  0.29408  0.01265        0.000    42.139     0.180   266.231     1.000
  21  1.00000  0.29142  0.01241        0.000    41.972     0.170   266.233     1.000
  22  1.00000  0.28960  0.01220        0.000    41.857     0.159   266.254     1.000
  23  1.00000  0.28846  0.01261        0.000    41.787     0.196   266.230     1.000
  24  1.00000  0.28709  0.01299        0.000    41.703     0.230   266.196     1.000
  25  1.00000  0.28557  0.01289        0.000    41.608     0.227   266.202     1.000
  26  1.00000  0.28413  0.01250        0.000    41.517     0.200   266.217     1.000
  27  1.00000  0.28215  0.01195        0.000    41.393     0.164   266.249     1.000
  28  1.00000  0.28000  0.01221        0.000    41.260     0.191   266.227     1.000
  29  1.00000  0.27784  0.01244        0.000    41.126     0.216   266.220     1.000
  30  1.00000  0.27590  0.01234        0.000    41.006     0.214   266.239     1.000
  31  1.00000  0.27446  0.01196        0.000    40.916     0.189   266.245     1.000
  32  1.00000  0.27340  0.01163        0.000    40.849     0.167   266.268     1.000
  33  1.00000  0.27255  0.01110        0.000    40.795     0.129   266.297     1.000
  34  1.00000  0.26986  0.01127        0.000    40.630     0.150   266.273     1.000
  35  1.00000  0.26658  0.01175        0.000    40.429     0.197   266.235     1.000
  36  1.00000  0.26104  0.00946        0.000    40.082     0.040   266.334     1.000
  37  1.00000  0.25784  0.00857        0.000    39.884    -0.017   266.355     1.000
  38  1.00000  0.25602  0.00809        0.000    39.771    -0.047   266.398     1.000
  39  1.00000  0.25488  0.00777        0.000    39.700    -0.067   266.420     1.000
  40  1.00000  0.25430  0.00816        0.000    39.665    -0.036   266.393     1.000
  41  1.00000  0.25322  0.00882        0.000    39.601     0.018   266.345     1.000
  42  1.00000  0.25233  0.00903        0.000    39.547     0.036   266.330     1.000
  43  1.00000  0.25043  0.00891        0.000    39.431     0.033   266.342     1.000
  44  1.00000  0.24910  0.00877        0.000    39.350     0.027   266.340     1.000
  45  1.00000  0.24834  0.00895        0.000    39.303     0.043   266.344     1.000
  46  1.00000  0.24728  0.00923        0.000    39.240     0.067   266.313     1.000
  47  1.00000  0.24594  0.00952        0.000    39.159     0.094   266.291     1.000
  48  1.00000  0.24429  0.00890        0.000    39.057     0.052   266.323     1.000
  49  1.00000  0.24219  0.00806        0.000    38.927    -0.004   266.371     1.000
  50  1.00000  0.24081  0.00739        0.000    38.842    -0.049   266.519     1.000
  51  1.00000  0.23827  0.00729        0.000    38.687    -0.048   266.428     1.000
  52  1.00000  0.23135  0.01004        0.000    38.276     0.177   266.285     1.000
  53  1.00000  0.22942  0.01039        0.000    38.161     0.209   266.228     1.000
  54  1.00000  0.22798  0.01040        0.000    38.074     0.214   266.161     1.000
  55  1.00000  0.22433  0.01104        0.000    37.857     0.271   266.166     1.000
  56  1.00000  0.22237  0.01149        0.000    37.740     0.310   266.133     1.000
  57  1.00000  0.22031  0.01117        0.000    37.616     0.292   266.142     1.000
  58  1.00000  0.21860  0.01037        0.000    37.512     0.239   266.171     1.000
  59  1.00000  0.21815  0.01070        0.000    37.486     0.264   266.140     1.000
  60  1.00000  0.21679  0.01005        0.000    37.402     0.221   266.191     1.000
  61  1.00000  0.21550  0.00993        0.000    37.325     0.216   266.192     1.000
  62  1.00000  0.21354  0.00943        0.000    37.207     0.186   266.237     1.000
  63  1.00000  0.21171  0.00902        0.000    37.097     0.162   266.272     1.000
  64  1.00000  0.20930  0.00867        0.000    36.953     0.143   266.301     1.000
  65  1.00000  0.20701  0.00907        0.000    36.818     0.179   266.251     1.000
  66  1.00000  0.20300  0.00988        0.000    36.582     0.248   266.226     1.000
  67  1.00000  0.20040  0.01007        0.000    36.429     0.270   266.206     1.000
  68  1.00000  0.19918  0.01035        0.000    36.358     0.293   266.176     1.000
  69  1.00000  0.19751  0.01027        0.000    36.259     0.291   266.168     1.000
  70  1.00000  0.19588  0.01046        0.000    36.163     0.309   266.157     1.000
  71  1.00000  0.19253  0.00876        0.000    35.963     0.199   266.231     1.000
  72  1.00000  0.18948  0.00758        0.000    35.781     0.125   266.284     1.000
  73  1.00000  0.18728  0.00750        0.000    35.652     0.125   266.284     1.000
  74  1.00000  0.18649  0.00765        0.000    35.606     0.138   266.276     1.000
  75  1.00000  0.18672  0.00731        0.000    35.619     0.114   266.307     1.000
  76  1.00000  0.18646  0.00680        0.000    35.602     0.079   266.355     1.000
  77  1.00000  0.18431  0.00700        0.000    35.477     0.100   266.338     1.000
  78  1.00000  0.18161  0.00681        0.000    35.319     0.094   266.322     1.000
  79  1.00000  0.17859  0.00792        0.000    35.147     0.180   266.270     1.000
  80  1.00000  0.17615  0.00845        0.000    35.006     0.224   266.225     1.000
  81  1.00000  0.17369  0.00919        0.000    34.865     0.281   266.189     1.000
  82  1.00000  0.17139  0.00926        0.000    34.733     0.293   266.185     1.000
  83  1.00000  0.16924  0.00984        0.000    34.610     0.338   266.156     1.000
  84  1.00000  0.16789  0.01002        0.000    34.532     0.354   266.141     1.000
  85  1.00000  0.16632  0.00970        0.000    34.441     0.336   266.115     1.000
  86  1.00000  0.16319  0.00913        0.000    34.260     0.306   266.117     1.000
  87  1.00000  0.15962  0.00753        0.000    34.051     0.207   266.174     1.000
  88  1.00000  0.15710  0.00665        0.000    33.905     0.153   266.216     1.000
  89  1.00000  0.15566  0.00608        0.000    33.821     0.119   266.262     1.000
  90  1.00000  0.15432  0.00607        0.000    33.745     0.122   266.269     1.000
  91  1.00000  0.15324  0.00580        0.000    33.683     0.107   266.285     1.000
  92  1.00000  0.15331  0.00574        0.000    33.687     0.102   266.284     1.000
  93  1.00000  0.15251  0.00532        0.000    33.640     0.077   266.324     1.000
  94  1.00000  0.15177  0.00480        0.000    33.596     0.044   266.366     1.000
  95  1.00000  0.14931  0.00507        0.000    33.457     0.069   266.320     1.000
  96  1.00000  0.14405  0.00544        0.000    33.160     0.109   266.269     1.000
  97  1.00000  0.13958  0.00572        0.000    32.908     0.140   266.255     1.000
  98  1.00000  0.13731  0.00557        0.000    32.780     0.136   266.230     1.000
  99  1.00000  0.13585  0.00541        0.000    32.698     0.129   266.231     1.000
 100  1.00000  0.13445  0.00590        0.000    32.621     0.166   266.178     1.000
 101  1.00000  0.13298  0.00618        0.000    32.539     0.189   266.157     1.000
 102  1.00000  0.13058  0.00628        0.000    32.405     0.201   266.144     1.000
 103  1.00000  0.12714  0.00557        0.000    32.211     0.164   266.163     1.000
 104  1.00000  0.12311  0.00512        0.000    31.985     0.145   266.160     1.000
 105  1.00000  0.12059  0.00493        0.000    31.845     0.140   266.176     1.000
 106  1.00000  0.11988  0.00440        0.000    31.805     0.107   266.202     1.000
 107  1.00000  0.12022  0.00426        0.000    31.823     0.097   266.211     1.000
 108  1.00000  0.11891  0.00450        0.000    31.751     0.116   266.187     1.000
 109  1.00000  0.11726  0.00450        0.000    31.659     0.121   266.162     1.000
 110  1.00000  0.11541  0.00464        0.000    31.558     0.135   266.142     1.000
 111  1.00000  0.11324  0.00462        0.000    31.438     0.140   266.134     1.000
 112  1.00000  0.10953  0.00411        0.000    31.233     0.116   266.227     1.000
 113  1.00000  0.09921  0.00291        0.000    30.665     0.067   266.228     1.000
 114  1.00000  0.09747  0.00301        0.000    30.571     0.079   266.208     1.000
 115  1.00000  0.09809  0.00280        0.000    30.604     0.063   266.231     1.000
 116  1.00000  0.09850  0.00272        0.000    30.626     0.057   266.268     1.000
 117  1.00000  0.09713  0.00258        0.000    30.551     0.052   266.281     1.000
 118  1.00000  0.09524  0.00275        0.000    30.449     0.068   266.266     1.000
 119  1.00000  0.09349  0.00295        0.000    30.355     0.086   266.219     1.000
 120  1.00000  0.09158  0.00308        0.000    30.252     0.099   266.189     1.000
 121  1.00000  0.08994  0.00291        0.000    30.163     0.092   266.181     1.000
 122  1.00000  0.08907  0.00266        0.000    30.115     0.079   266.183     1.000
 123  1.00000  0.08826  0.00257        0.000    30.072     0.076   266.217     1.000
 124  1.00000  0.08692  0.00210        0.000    29.998     0.050   266.280     1.000
 125  1.00000  0.08565  0.00195        0.000    29.929     0.044   266.300     1.000
 126  1.00000  0.08383  0.00198        0.000    29.832     0.050   266.283     1.000
 127  1.00000  0.07744  0.00201        0.000    29.490     0.069   266.259     1.000
 128  1.00000  0.07312  0.00183        0.000    29.259     0.070   266.236     1.000
 129  1.00000  0.07003  0.00163        0.000    29.094     0.065   266.187     1.000
 130  1.00000  0.06769  0.00121        0.000    28.969     0.046   266.211     1.000
 131  1.00000  0.06504  0.00078        0.000    28.828     0.026   266.262     1.000
 132  1.00000  0.06041  0.00065        0.000    28.584     0.031   266.219     1.000
 133  1.00000  0.05925  0.00093        0.000    28.524     0.051   266.200     1.000
 134  1.00000  0.05723  0.00097        0.000    28.418     0.059   266.225     1.000
 135  1.00000  0.05498  0.00116        0.000    28.301     0.076   266.159     1.000
 136  1.00000  0.05393  0.00091        0.000    28.245     0.063   266.180     1.000
 137  1.00000  0.05254  0.00097        0.000    28.173     0.071   266.179     1.000
 138  1.00000  0.05126  0.00111        0.000    28.106     0.083   266.198     1.000
 139  1.00000  0.04892  0.00087        0.000    27.984     0.074   266.161     1.000
 140  1.00000  0.04794  0.00079        0.000    27.933     0.072   266.149     1.000
 141  1.00000  0.04714  0.00110        0.000    27.892     0.093   266.137     1.000
 142  1.00000  0.04449  0.00073        0.000    27.754     0.077   266.149     1.000
 143  1.00000  0.04176  0.00018        0.000    27.611     0.051   266.192     1.000
 144  1.00000  0.03947  0.00017        0.000    27.493     0.056   266.178     1.000
 145  1.00000  0.03838  0.00039        0.000    27.438     0.072   266.169     1.000
 146  1.00000  0.03631  0.00061        0.000    27.332     0.091   266.176     1.000
 147  1.00000  0.03438  0.00077        0.000    27.233     0.105   266.175     1.000
 148  1.00000  0.03243  0.00103        0.000    27.134     0.126   266.184     1.000
 149  1.00000  0.03067  0.00105        0.000    27.044     0.131   266.190     1.000
 150  1.00000  0.02800  0.00130        0.000    26.908     0.153   266.195     1.000
 151  1.00000  0.02180  0.00088        0.000    26.592     0.143   266.215     1.000
 152  1.00000  0.01649  0.00025        0.000    26.323     0.119   266.229     1.000
 153  1.00000  0.01290 -0.00019        0.000    26.141     0.102   266.250     1.000
 154  1.00000  0.01088 -0.00071        0.000    26.038     0.076   266.271     1.000
 155  1.00000  0.00939 -0.00124        0.000    25.963     0.049   266.293     1.000
 156  1.00000  0.00766 -0.00134        0.000    25.875     0.048   266.295     1.000
 157  1.00000  0.00529 -0.00152        0.000    25.757     0.043   266.297     1.000
 158  1.00000  0.00298 -0.00158        0.000    25.642     0.046   266.290     1.000
 159  1.00000  0.00078 -0.00155        0.000    25.533     0.052   266.278     1.000
 160  1.00000 -0.00163 -0.00173        0.000    25.413     0.048   266.267     1.000
 161  1.00000 -0.00402 -0.00177        0.000    25.295     0.052   266.250     1.000
 162  1.00000 -0.00576 -0.00187        0.000    25.209     0.050   266.239     1.000
 163  1.00000 -0.00773 -0.00186        0.000    25.112     0.056   266.231     1.000
 164  1.00000 -0.01003 -0.00184        0.000    24.999     0.063   266.215     1.000
 165  1.00000 -0.01179 -0.00184        0.000    24.912     0.067   266.213     1.000
 166  1.00000 -0.01337 -0.00185        0.000    24.835     0.070   266.214     1.000
 167  1.00000 -0.01545 -0.00208        0.000    24.733     0.062   266.218     1.000
 168  1.00000 -0.01692 -0.00230        0.000    24.661     0.053   266.222     1.000
 169  1.00000 -0.01834 -0.00249        0.000    24.591     0.046   266.229     1.000
 170  1.00000 -0.01984 -0.00264        0.000    24.518     0.041   266.234     1.000
 171  1.00000 -0.02276 -0.00279        0.000    24.376     0.040   266.233     1.000
 172  1.00000 -0.02624 -0.00311        0.000    24.207     0.030   266.239     1.000
 173  1.00000 -0.03177 -0.00336        0.000    23.940     0.029   266.231     1.000
 174  1.00000 -0.03680 -0.00315        0.000    23.700     0.053   266.225     1.000
 175  1.00000 -0.03965 -0.00287        0.000    23.564     0.076   266.191     1.000
 176  1.00000 -0.04166 -0.00276        0.000    23.469     0.087   266.204     1.000
 177  1.00000 -0.04336 -0.00298        0.000    23.388     0.078   266.211     1.000
 178  1.00000 -0.04531 -0.00305        0.000    23.295     0.079   266.203     1.000
 179  1.00000 -0.04729 -0.00305        0.000    23.202     0.084   266.185     1.000
 180  1.00000 -0.05043 -0.00294        0.000    23.054     0.097   266.152     1.000
 181  1.00000 -0.05342 -0.00305        0.000    22.913     0.098   266.194     1.000
 182  1.00000 -0.05485 -0.00324        0.000    22.846     0.091   266.183     1.000
 183  1.00000 -0.05688 -0.00339        0.000    22.751     0.088   266.198     1.000
 184  1.00000 -0.05918 -0.00368        0.000    22.642     0.077   266.213     1.000
 185  1.00000 -0.06136 -0.00383        0.000    22.541     0.074   266.206     1.000
 186  1.00000 -0.06391 -0.00396        0.000    22.422     0.073   266.210     1.000
 187  1.00000 -0.06673 -0.00409        0.000    22.291     0.072   266.188     1.000
 188  1.00000 -0.07032 -0.00440        0.000    22.124     0.063   266.184     1.000
 189  1.00000 -0.07397 -0.00465        0.000    21.956     0.059   266.198     1.000
 190  1.00000 -0.07842 -0.00511        0.000    21.751     0.044   266.180     1.000
 191  1.00000 -0.08177 -0.00542        0.000    21.597     0.035   266.179     1.000
 192  1.00000 -0.08470 -0.00570        0.000    21.464     0.027   266.188     1.000
 193  1.00000 -0.08914 -0.00596        0.000    21.262     0.023   266.205     1.000
 194  1.00000 -0.09467 -0.00591        0.000    21.013     0.039   266.208     1.000
 195  1.00000 -0.09776 -0.00590        0.000    20.875     0.046   266.250     1.000
 196  1.00000 -0.10014 -0.00664        0.000    20.766     0.012   266.199     1.000
 197  1.00000 -0.10044 -0.00602        0.000    20.755     0.046   266.231     1.000
 198  1.00000 -0.10152 -0.00561        0.000    20.707     0.070   266.286     1.000
 199  1.00000 -0.10361 -0.00619        0.000    20.613     0.044   266.223     1.000
 200  1.00000 -0.10329 -0.00598        0.000    20.628     0.055   266.341     1.000
 201  1.00000 -0.10431 -0.00615        0.000    20.582     0.048   266.305     1.000
 202  1.00000 -0.10566 -0.00645        0.000    20.521     0.035   266.289     1.000
 203  1.00000 -0.10681 -0.00670        0.000    20.470     0.025   266.296     1.000
 204  1.00000 -0.10890 -0.00718        0.000    20.376     0.004   266.221     1.000
 205  1.00000 -0.11101 -0.00716        0.000    20.283     0.010   266.216     1.000
 206  1.00000 -0.11874 -0.00744        0.000    19.943     0.013   266.221     1.000
 207  1.00000 -0.12722 -0.00788        0.000    19.572     0.009   266.256     1.000
 208  1.00000 -0.12854 -0.00796        0.000    19.515     0.008   266.251     1.000
 209  1.00000 -0.13035 -0.00793        0.000    19.437     0.013   266.249     1.000
 210  1.00000 -0.13153 -0.00797        0.000    19.386     0.014   266.265     1.000
 211  1.00000 -0.13126 -0.00780        0.000    19.398     0.022   266.275     1.000
 212  1.00000 -0.13350 -0.00823        0.000    19.300     0.005   266.281     1.000
 213  1.00000 -0.13800 -0.00889        0.000    19.106    -0.019   266.268     1.000
 214  1.00000 -0.14324 -0.00934        0.000    18.881    -0.030   266.246     1.000
 215  1.00000 -0.14734 -0.00965        0.000    18.706    -0.037   266.240     1.000
 216  1.00000 -0.15013 -0.01037        0.000    18.587    -0.067   266.264     1.000
 217  1.00000 -0.15194 -0.01063        0.000    18.510    -0.076   266.272     1.000
 218  1.00000 -0.15359 -0.01060        0.000    18.440    -0.071   266.270     1.000
 219  1.00000 -0.15584 -0.01008        0.000    18.347    -0.039   266.268     1.000
 220  1.00000 -0.15832 -0.01041        0.000    18.242    -0.051   266.274     1.000
 221  1.00000 -0.16088 -0.01056        0.000    18.134    -0.052   266.281     1.000
 222  1.00000 -0.16545 -0.01036        0.000    17.945    -0.032   266.271     1.000
 223  1.00000 -0.17061 -0.01012        0.000    17.731    -0.008   266.257     1.000
 224  1.00000 -0.17341 -0.00949        0.000    17.617     0.029   266.248     1.000
 225  1.00000 -0.17483 -0.00929        0.000    17.559     0.043   266.244     1.000
 226  1.00000 -0.17594 -0.00895        0.000    17.514     0.062   266.232     1.000
 227  1.00000 -0.17695 -0.00920        0.000    17.473     0.052   266.222     1.000
 228  1.00000 -0.17894 -0.00934        0.000    17.390     0.049   266.233     1.000
 229  1.00000 -0.18236 -0.01021        0.000    17.249     0.013   266.240     1.000
 230  1.00000 -0.18583 -0.01119        0.000    17.106    -0.028   266.259     1.000
 231  1.00000 -0.19094 -0.01246        0.000    16.896    -0.080   266.271     1.000
 232  1.00000 -0.19512 -0.01395        0.000    16.725    -0.144   266.292     1.000
 233  1.00000 -0.19609 -0.01403        0.000    16.686    -0.146   266.310     1.000
 234  1.00000 -0.19781 -0.01264        0.000    16.619    -0.074   266.287     1.000
 235  1.00000 -0.20072 -0.01206        0.000    16.504    -0.039   266.290     1.000
 236  1.00000 -0.20481 -0.01161        0.000    16.342    -0.008   266.265     1.000
 237  1.00000 -0.20879 -0.01167        0.000    16.184    -0.002   266.238     1.000
 238  1.00000 -0.21140 -0.01105        0.000    16.083     0.034   266.231     1.000
 239  1.00000 -0.21454 -0.01097        0.000    15.959     0.044   266.219     1.000
 240  1.00000 -0.21674 -0.01031        0.000    15.874     0.081   266.223     1.000
 241  1.00000 -0.21948 -0.01037        0.000    15.767     0.083   266.219     1.000
 242  1.00000 -0.22242 -0.01035        0.000    15.652     0.090   266.246     1.000
 243  1.00000 -0.22541 -0.01055        0.000    15.535     0.087   266.221     1.000
 244  1.00000 -0.22671 -0.01045        0.000    15.485     0.094   266.250     1.000
 245  1.00000 -0.22903 -0.01108        0.000    15.394     0.069   266.257     1.000
 246  1.00000 -0.23343 -0.01277        0.000    15.221    -0.003   266.285     1.000
 247  1.00000 -0.23765 -0.01360        0.000    15.057    -0.034   266.279     1.000
 248  1.00000 -0.24028 -0.01302        0.000    14.958    -0.001   266.269     1.000
 249  1.00000 -0.24234 -0.01306        0.000    14.879     0.001   266.269     1.000
 250  1.00000 -0.24376 -0.01298        0.000    14.825     0.009   266.287     1.000
 251  1.00000 -0.24579 -0.01328        0.000    14.748    -0.002   266.294     1.000
 252  1.00000 -0.24828 -0.01355        0.000    14.653    -0.009   266.289     1.000
 253  1.00000 -0.25465 -0.01355        0.000    14.413     0.004   266.258     1.000
 254  1.00000 -0.26418 -0.01280        0.000    14.058     0.058   266.231     1.000
 255  1.00000 -0.26706 -0.01269        0.000    13.952     0.069   266.230     1.000
 256  1.00000 -0.26942 -0.01216        0.000    13.865     0.099   266.227     1.000
 257  1.00000 -0.27205 -0.01271        0.000    13.768     0.078   266.225     1.000
 258  1.00000 -0.27385 -0.01317        0.000    13.700     0.061   266.213     1.000
 259  1.00000 -0.27542 -0.01327        0.000    13.642     0.059   266.219     1.000
 260  1.00000 -0.27755 -0.01369        0.000    13.564     0.044   266.228     1.000
 261  1.00000 -0.28160 -0.01541        0.000    13.413    -0.028   266.244     1.000
 262  1.00000 -0.28489 -0.01626        0.000    13.291    -0.060   266.252     1.000
 263  1.00000 -0.28749 -0.01676        0.000    13.196    -0.078   266.243     1.000
 264  1.00000 -0.29068 -0.01770        0.000    13.079    -0.114   266.265     1.000
 265  1.00000 -0.29360 -0.01787        0.000    12.974    -0.116   266.258     1.000
 266  1.00000 -0.29590 -0.01788        0.000    12.891    -0.112   266.261     1.000
 267  1.00000 -0.29854 -0.01870        0.000    12.795    -0.144   266.273     1.000
 268  1.00000 -0.30306 -0.02005        0.000    12.632    -0.195   266.280     1.000
 269  1.00000 -0.31407 -0.01593        0.000    12.251     0.014   266.225     1.000
 270  1.00000 -0.32033 -0.01423        0.000    12.036     0.102   266.226     1.000
 271  1.00000 -0.32257 -0.01419        0.000    11.958     0.108   266.231     1.000
 272  1.00000 -0.32403 -0.01360        0.000    11.908     0.137   266.230     1.000
 273  1.00000 -0.32519 -0.01429        0.000    11.867     0.109   266.232     1.000
 274  1.00000 -0.32644 -0.01445        0.000    11.823     0.104   266.220     1.000
 275  1.00000 -0.32964 -0.01502        0.000    11.712     0.084   266.225     1.000
 276  1.00000 -0.33249 -0.01482        0.000    11.614     0.099   266.228     1.000
 277  1.00000 -0.33564 -0.01467        0.000    11.506     0.111   266.230     1.000
 278  1.00000 -0.33710 -0.01452        0.000    11.457     0.121   266.241     1.000
 279  1.00000 -0.33888 -0.01418        0.000    11.397     0.139   266.238     1.000
 280  1.00000 -0.34105 -0.01420        0.000    11.323     0.142   266.243     1.000
 281  1.00000 -0.34472 -0.01344        0.000    11.200     0.183   266.239     1.000
 282  1.00000 -0.34806 -0.01321        0.000    11.087     0.198   266.235     1.000
 283  1.00000 -0.35076 -0.01317        0.000    10.996     0.205   266.253     1.000
 284  1.00000 -0.35630 -0.01474        0.000    10.808     0.146   266.272     1.000
 285  1.00000 -0.36363 -0.01713        0.000    10.560     0.056   266.289     1.000
 286  1.00000 -0.36720 -0.01768        0.000    10.441     0.038   266.277     1.000
 287  1.00000 -0.37167 -0.01867        0.000    10.292     0.004   266.278     1.000
 288  1.00000 -0.37599 -0.01987        0.000    10.148    -0.040   266.289     1.000
 289  1.00000 -0.38069 -0.02068        0.000     9.994    -0.066   266.280     1.000
 290  1.00000 -0.38688 -0.02159        0.000     9.792    -0.093   266.267     1.000
 291  1.00000 -0.39190 -0.02306        0.000     9.628    -0.146   266.258     1.000
 292  1.00000 -0.39479 -0.02320        0.000     9.535    -0.147   266.253     1.000
 293  1.00000 -0.39543 -0.02272        0.000     9.516    -0.125   266.262     1.000
 294  1.00000 -0.39670 -0.02225        0.000     9.476    -0.102   266.273     1.000
 295  1.00000 -0.39952 -0.02189        0.000     9.387    -0.082   266.258     1.000
 296  1.00000 -0.40390 -0.02076        0.000     9.250    -0.025   266.223     1.000
 297  1.00000 -0.40940 -0.01979        0.000     9.078     0.026   266.212     1.000
 298  1.00000 -0.41463 -0.02029        0.000     8.914     0.014   266.213     1.000
 299  1.00000 -0.41986 -0.02136        0.000     8.749    -0.021   266.223     1.000
 300  1.00000 -0.42452 -0.02277        0.000     8.602    -0.071   266.230     1.000
 301  1.00000 -0.42976 -0.02360        0.000     8.440    -0.096   266.231     1.000
 302  1.00000 -0.43303 -0.02414        0.000     8.339    -0.113   266.227     1.000
 303  1.00000 -0.43407 -0.02515        0.000     8.305    -0.153   266.227     1.000
 304  1.00000 -0.43632 -0.02656        0.000     8.234    -0.207   266.231     1.000
 305  1.00000 -0.43977 -0.02805        0.000     8.126    -0.262   266.246     1.000
 306  1.00000 -0.44491 -0.02889        0.000     7.970    -0.286   266.257     1.000
 307  1.00000 -0.44876 -0.02898        0.000     7.854    -0.282   266.271     1.000
 308  1.00000 -0.45128 -0.02881        0.000     7.779    -0.270   266.277     1.000
 309  1.00000 -0.45539 -0.02922        0.000     7.655    -0.279   266.279     1.000
 310  1.00000 -0.45863 -0.02996        0.000     7.557    -0.303   266.267     1.000
 311  1.00000 -0.46093 -0.02960        0.000     7.490    -0.284   266.245     1.000
 312  1.00000 -0.46331 -0.02968        0.000     7.420    -0.282   266.281     1.000
 313  1.00000 -0.46746 -0.03011        0.000     7.297    -0.291   266.247     1.000
 314  1.00000 -0.47233 -0.02931        0.000     7.155    -0.249   266.254     1.000
 315  1.00000 -0.47509 -0.02689        0.000     7.079    -0.146   266.214     1.000
 316  1.00000 -0.48475 -0.02084        0.000     6.809     0.115   266.223     1.000
 317  1.00000 -0.48678 -0.02030        0.000     6.752     0.140   266.246     1.000
 318  1.00000 -0.48982 -0.02075        0.000     6.664     0.127   266.282     1.000
 319  1.00000 -0.49341 -0.01985        0.000     6.563     0.169   266.279     1.000
 320  1.00000 -0.49651 -0.01957        0.000     6.475     0.185   266.255     1.000
 321  1.00000 -0.49936 -0.02050        0.000     6.393     0.153   266.267     1.000
 322  1.00000 -0.50346 -0.02218        0.000     6.274     0.093   266.271     1.000
 323  1.00000 -0.50902 -0.02180        0.000     6.118     0.117   266.270     1.000
 324  1.00000 -0.51584 -0.02400        0.000     5.924     0.042   266.220     1.000
 325  1.00000 -0.52320 -0.02765        0.000     5.715    -0.089   266.245     1.000
 326  1.00000 -0.52708 -0.02931        0.000     5.605    -0.147   266.246     1.000
 327  1.00000 -0.52911 -0.03005        0.000     5.549    -0.173   266.234     1.000
 328  1.00000 -0.53157 -0.03040        0.000     5.481    -0.182   266.254     1.000
 329  1.00000 -0.53453 -0.03105        0.000     5.399    -0.202   266.257     1.000
 330  1.00000 -0.53830 -0.03196        0.000     5.295    -0.230   266.272     1.000
 331  1.00000 -0.54222 -0.03285        0.000     5.188    -0.258   266.287     1.000
 332  1.00000 -0.54857 -0.03386        0.000     5.016    -0.285   266.292     1.000
 333  1.00000 -0.55328 -0.03323        0.000     4.891    -0.252   266.293     1.000
 334  1.00000 -0.55731 -0.03341        0.000     4.784    -0.251   266.290     1.000
 335  1.00000 -0.56192 -0.03338        0.000     4.662    -0.242   266.295     1.000
 336  1.00000 -0.56698 -0.03373        0.000     4.528    -0.246   266.295     1.000
 337  1.00000 -0.57337 -0.03269        0.000     4.363    -0.195   266.275     1.000
 338  1.00000 -0.57972 -0.03241        0.000     4.199    -0.173   266.265     1.000
 339  1.00000 -0.58434 -0.03224        0.000     4.080    -0.158   266.262     1.000
 340  1.00000 -0.58861 -0.03164        0.000     3.971    -0.128   266.259     1.000
 341  1.00000 -0.59266 -0.03094        0.000     3.869    -0.095   266.240     1.000
 342  1.00000 -0.59501 -0.03163        0.000     3.808    -0.117   266.237     1.000
 343  1.00000 -0.59882 -0.03133        0.000     3.712    -0.099   266.224     1.000
 344  1.00000 -0.60183 -0.03112        0.000     3.636    -0.086   266.215     1.000
 345  1.00000 -0.60777 -0.03297        0.000     3.484    -0.145   266.177     1.000
 346  1.00000 -0.61441 -0.03618        0.000     3.314    -0.253   266.208     1.000
 347  1.00000 -0.62212 -0.03733        0.000     3.121    -0.282   266.204     1.000
 348  1.00000 -0.63057 -0.03826        0.000     2.913    -0.301   266.209     1.000
 349  1.00000 -0.63571 -0.03872        0.000     2.787    -0.309   266.217     1.000
 350  1.00000 -0.63789 -0.03792        0.000     2.735    -0.276   266.213     1.000
 351  1.00000 -0.64138 -0.03753        0.000     2.651    -0.255   266.212     1.000
 352  1.00000 -0.64368 -0.03744        0.000     2.596    -0.248   266.219     1.000
 353  1.00000 -0.64624 -0.03779        0.000     2.534    -0.256   266.216     1.000
 354  1.00000 -0.65076 -0.03781        0.000     2.426    -0.249   266.229     1.000
 355  1.00000 -0.65720 -0.03815        0.000     2.272    -0.251   266.240     1.000
 356  1.00000 -0.66326 -0.03920        0.000     2.128    -0.278   266.250     1.000
 357  1.00000 -0.66726 -0.03940        0.000     2.033    -0.278   266.248     1.000
 358  1.00000 -0.67125 -0.03907        0.000     1.940    -0.260   266.244     1.000
 359  1.00000 -0.67508 -0.03914        0.000     1.851    -0.255   266.235     1.000
 360  1.00000 -0.67986 -0.03868        0.000     1.741    -0.231   266.229     1.000
 361  1.00000 -0.68396 -0.03863        0.000     1.647    -0.222   266.229     1.000
 362  1.00000 -0.68997 -0.03909        0.000     1.508    -0.228   266.221     1.000
 363  1.00000 -0.69703 -0.03935        0.000     1.347    -0.226   266.223     1.000
 364  1.00000 -0.70556 -0.03981        0.000     1.154    -0.228   266.240     1.000
 365  1.00000 -0.71284 -0.03955        0.000     0.992    -0.206   266.260     1.000
 366  1.00000 -0.71702 -0.03973        0.000     0.898    -0.206   266.267     1.000
 367  1.00000 -0.72160 -0.04023        0.000     0.796    -0.216   266.268     1.000
 368  1.00000 -0.72641 -0.04026        0.000     0.690    -0.209   266.262     1.000
 369  1.00000 -0.73223 -0.04108        0.000     0.562    -0.228   266.262     1.000
 370  1.00000 -0.73558 -0.04130        0.000     0.488    -0.230   266.259     1.000
 371  1.00000 -0.73998 -0.04105        0.000     0.394    -0.214   266.255     1.000
 372  1.00000 -0.74381 -0.04173        0.000     0.310    -0.231   266.247     1.000
 373  1.00000 -0.75216 -0.04359        0.000     0.128    -0.282   266.242     1.000
 374  1.00000 -0.75778 -0.04512        0.000     0.006    -0.325   266.227     1.000
 375  1.00000 -0.76566 -0.04680        0.000    -0.162    -0.369   266.221     1.000
 376  1.00000 -0.77397 -0.04607        0.000    -0.335    -0.330   266.219     1.000
 377  1.00000 -0.77993 -0.04421        0.000    -0.457    -0.257   266.219     1.000
 378  1.00000 -0.78490 -0.04335        0.000    -0.558    -0.220   266.220     1.000
 379  1.00000 -0.78757 -0.04331        0.000    -0.613    -0.215   266.208     1.000
 380  1.00000 -0.79162 -0.04346        0.000    -0.697    -0.213   266.198     1.000
 381  1.00000 -0.79851 -0.04506        0.000    -0.839    -0.256   266.211     1.000
 382  1.00000 -0.80769 -0.04700        0.000    -1.027    -0.306   266.209     1.000
 383  1.00000 -0.81353 -0.04723        0.000    -1.145    -0.305   266.237     1.000
 384  1.00000 -0.81883 -0.04636        0.000    -1.249    -0.267   266.218     1.000
 385  1.00000 -0.82435 -0.04703        0.000    -1.359    -0.281   266.239     1.000
 386  1.00000 -0.82893 -0.04789        0.000    -1.451    -0.302   266.230     1.000
 387  1.00000 -0.83327 -0.04881        0.000    -1.537    -0.325   266.227     1.000
 388  1.00000 -0.84063 -0.04908        0.000    -1.681    -0.322   266.219     1.000
 389  1.00000 -0.84639 -0.04915        0.000    -1.793    -0.315   266.219     1.000
 390  1.00000 -0.85463 -0.04864        0.000    -1.950    -0.286   266.213     1.000
 391  1.00000 -0.85955 -0.04911        0.000    -2.045    -0.293   266.205     1.000
 392  1.00000 -0.86583 -0.04997        0.000    -2.165    -0.311   266.213     1.000
 393  1.00000 -0.87282 -0.05050        0.000    -2.298    -0.317   266.199     1.000
 394  1.00000 -0.88014 -0.05085        0.000    -2.435    -0.317   266.203     1.000
 395  1.00000 -0.88566 -0.05028        0.000    -2.537    -0.290   266.202     1.000
 396  1.00000 -0.88995 -0.05040        0.000    -2.616    -0.287   266.202     1.000
 397  1.00000 -0.89766 -0.05066        0.000    -2.758    -0.284   266.201     1.000
 398  1.00000 -0.90477 -0.05112        0.000    -2.889    -0.287   266.172     1.000
 399  1.00000 -0.91028 -0.05202        0.000    -2.989    -0.307   266.188     1.000
 400  1.00000 -0.91537 -0.05241        0.000    -3.082    -0.312   266.213     1.000
 401  1.00000 -0.92059 -0.05242        0.000    -3.175    -0.304   266.200     1.000
 402  1.00000 -0.92585 -0.05183        0.000    -3.268    -0.278   266.197     1.000
 403  1.00000 -0.93404 -0.05248        0.000    -3.414    -0.286   266.227     1.000
 404  1.00000 -0.94103 -0.05401        0.000    -3.539    -0.323   266.243     1.000
 405  1.00000 -0.94723 -0.05642        0.000    -3.650    -0.388   266.234     1.000
 406  1.00000 -0.95493 -0.05820        0.000    -3.785    -0.432   266.230     1.000
 407  1.00000 -0.96184 -0.05853        0.000    -3.904    -0.431   266.226     1.000
 408  1.00000 -0.96731 -0.05872        0.000    -3.998    -0.429   266.226     1.000
 409  1.00000 -0.97217 -0.05902        0.000    -4.081    -0.430   266.229     1.000
 410  1.00000 -0.97752 -0.06003        0.000    -4.172    -0.453   266.238     1.000
 411  1.00000 -0.98661 -0.06170        0.000    -4.327    -0.490   266.255     1.000
 412  1.00000 -0.99574 -0.06380        0.000    -4.481    -0.539   266.214     1.000
 413  0.99720 -1.00000 -0.06482        0.000    -4.599    -0.564   266.245     1.000
 414  0.98875 -1.00000 -0.06566        0.000    -4.741    -0.593   266.203     1.000
 415  0.98140 -1.00000 -0.06447        0.000    -4.863    -0.560   266.230     1.000
 416  0.97480 -1.00000 -0.06178        0.000    -4.972    -0.479   266.225     1.000
 417  0.96648 -1.00000 -0.06003        0.000    -5.112    -0.428   266.221     1.000
 418  0.96093 -1.00000 -0.05879        0.000    -5.205    -0.391   266.206     1.000
 419  0.95429 -1.00000 -0.05784        0.000    -5.319    -0.364   266.209     1.000
 420  0.94849 -1.00000 -0.05811        0.000    -5.420    -0.374   266.214     1.000
 421  0.93883 -1.00000 -0.05891        0.000    -5.590    -0.402   266.234     1.000
 422  0.92794 -1.00000 -0.05887        0.000    -5.783    -0.404   266.239     1.000
 423  0.92167 -1.00000 -0.05867        0.000    -5.895    -0.399   266.241     1.000
 424  0.91600 -1.00000 -0.05827        0.000    -5.996    -0.388   266.234     1.000
 425  0.90736 -1.00000 -0.05806        0.000    -6.153    -0.384   266.207     1.000
 426  0.90057 -1.00000 -0.05744        0.000    -6.276    -0.366   266.190     1.000
 427  0.89479 -1.00000 -0.05706        0.000    -6.381    -0.355   266.177     1.000
 428  0.88832 -1.00000 -0.05647        0.000    -6.500    -0.338   266.217     1.000
 429  0.88425 -1.00000 -0.05491        0.000    -6.574    -0.289   266.157     1.000
 430  0.87925 -1.00000 -0.05399        0.000    -6.666    -0.260   266.177     1.000
 431  0.87300 -1.00000 -0.05350        0.000    -6.783    -0.246   266.132     1.000
 432  0.86510 -1.00000 -0.05502        0.000    -6.934    -0.297   266.110     1.000
 433  0.85556 -1.00000 -0.05667        0.000    -7.119    -0.354   266.114     1.000
 434  0.84811 -1.00000 -0.05763        0.000    -7.263    -0.388   266.111     1.000
 435  0.83907 -1.00000 -0.05853        0.000    -7.440    -0.420   266.096     1.000
 436  0.83234 -1.00000 -0.05829        0.000    -7.571    -0.414   266.085     1.000
 437  0.82650 -1.00000 -0.05826        0.000    -7.687    -0.415   266.092     1.000
 438  0.82411 -1.00000 -0.05761        0.000    -7.733    -0.394   266.097     1.000
 439  0.81834 -1.00000 -0.05719        0.000    -7.847    -0.382   266.084     1.000
 440  0.81353 -1.00000 -0.05623        0.000    -7.943    -0.351   266.088     1.000
 441  0.80823 -1.00000 -0.05524        0.000    -8.048    -0.319   266.097     1.000
 442  0.80182 -1.00000 -0.05489        0.000    -8.177    -0.309   266.097     1.000
 443  0.79681 -1.00000 -0.05485        0.000    -8.279    -0.309   266.097     1.000
 444  0.79341 -1.00000 -0.05401        0.000    -8.348    -0.282   266.099     1.000
 445  0.78788 -1.00000 -0.05353        0.000    -8.461    -0.267   266.114     1.000
 446  0.78301 -1.00000 -0.05336        0.000    -8.561    -0.262   266.110     1.000
 447  0.77362 -1.00000 -0.05422        0.000    -8.758    -0.294   266.116     1.000
 448  0.76311 -1.00000 -0.05585        0.000    -8.981    -0.353   266.117     1.000
 449  0.75797 -1.00000 -0.05642        0.000    -9.091    -0.374   266.133     1.000
 450  0.75206 -1.00000 -0.05662        0.000    -9.217    -0.383   266.137     1.000
 451  0.74691 -1.00000 -0.05632        0.000    -9.328    -0.374   266.133     1.000
 452  0.74191 -1.00000 -0.05646        0.000    -9.436    -0.381   266.125     1.000
 453  0.73879 -1.00000 -0.05620        0.000    -9.503    -0.373   266.136     1.000
 454  0.73443 -1.00000 -0.05521        0.000    -9.597    -0.339   266.150     1.000
 455  0.72969 -1.00000 -0.05434        0.000    -9.700    -0.310   266.162     1.000
 456  0.72526 -1.00000 -0.05321        0.000    -9.796    -0.271   266.161     1.000
 457  0.72104 -1.00000 -0.05262        0.000    -9.888    -0.251   266.142     1.000
 458  0.71499 -1.00000 -0.05316        0.000   -10.023    -0.272   266.148     1.000
 459  0.70869 -1.00000 -0.05256        0.000   -10.164    -0.252   266.135     1.000
 460  0.70421 -1.00000 -0.05252        0.000   -10.264    -0.251   266.136     1.000
 461  0.69892 -1.00000 -0.05319        0.000   -10.385    -0.277   266.154     1.000
 462  0.69182 -1.00000 -0.05361        0.000   -10.547    -0.294   266.159     1.000
 463  0.68683 -1.00000 -0.05418        0.000   -10.662    -0.316   266.161     1.000
 464  0.68293 -1.00000 -0.05400        0.000   -10.752    -0.311   266.162     1.000
 465  0.67712 -1.00000 -0.05404        0.000   -10.887    -0.314   266.166     1.000
 466  0.67314 -1.00000 -0.05430        0.000   -10.980    -0.324   266.169     1.000
 467  0.67065 -1.00000 -0.05386        0.000   -11.037    -0.309   266.172     1.000
 468  0.66556 -1.00000 -0.05322        0.000   -11.156    -0.287   266.170     1.000
 469  0.66013 -1.00000 -0.05352        0.000   -11.285    -0.299   266.187     1.000
 470  0.65533 -1.00000 -0.05326        0.000   -11.398    -0.291   266.192     1.000
 471  0.64821 -1.00000 -0.05312        0.000   -11.568    -0.288   266.202     1.000
 472  0.64330 -1.00000 -0.05273        0.000   -11.686    -0.275   266.200     1.000
 473  0.63944 -1.00000 -0.05289        0.000   -11.780    -0.282   266.207     1.000
 474  0.63544 -1.00000 -0.05265        0.000   -11.876    -0.274   266.218     1.000
 475  0.63145 -1.00000 -0.05245        0.000   -11.973    -0.268   266.210     1.000
 476  0.62703 -1.00000 -0.05260        0.000   -12.082    -0.274   266.227     1.000
 477  0.62392 -1.00000 -0.05286        0.000   -12.159    -0.285   266.227     1.000
 478  0.61828 -1.00000 -0.05437        0.000   -12.300    -0.344   266.202     1.000
 479  0.61183 -1.00000 -0.05489        0.000   -12.461    -0.366   266.185     1.000
 480  0.60391 -1.00000 -0.05466        0.000   -12.660    -0.360   266.171     1.000
 481  0.59437 -1.00000 -0.05308        0.000   -12.900    -0.302   266.172     1.000
 482  0.58973 -1.00000 -0.05120        0.000   -13.016    -0.231   266.190     1.000
 483  0.58428 -1.00000 -0.05054        0.000   -13.155    -0.206   266.191     1.000
 484  0.57928 -1.00000 -0.05024        0.000   -13.284    -0.196   266.182     1.000
 485  0.57526 -1.00000 -0.05046        0.000   -13.389    -0.206   266.175     1.000
 486  0.57160 -1.00000 -0.05080        0.000   -13.485    -0.220   266.169     1.000
 487  0.56798 -1.00000 -0.05043        0.000   -13.579    -0.206   266.176     1.000
 488  0.56499 -1.00000 -0.05094        0.000   -13.659    -0.227   266.177     1.000
 489  0.56162 -1.00000 -0.05114        0.000   -13.748    -0.236   266.175     1.000
 490  0.55860 -1.00000 -0.05092        0.000   -13.827    -0.228   266.165     1.000
 491  0.55596 -1.00000 -0.05085        0.000   -13.898    -0.226   266.164     1.000
 492  0.55364 -1.00000 -0.05124        0.000   -13.960    -0.242   266.184     1.000
 493  0.54988 -1.00000 -0.05215        0.000   -14.061    -0.279   266.179     1.000
 494  0.54656 -1.00000 -0.05299        0.000   -14.152    -0.313   266.158     1.000
 495  0.54261 -1.00000 -0.05320        0.000   -14.258    -0.323   266.149     1.000
 496  0.53838 -1.00000 -0.05328        0.000   -14.373    -0.327   266.157     1.000
 497  0.53246 -1.00000 -0.05470        0.000   -14.536    -0.386   266.159     1.000
 498  0.52742 -1.00000 -0.05685        0.000   -14.677    -0.475   266.143     1.000
 499  0.52387 -1.00000 -0.05771        0.000   -14.775    -0.511   266.131     1.000
 500  0.51972 -1.00000 -0.05766        0.000   -14.890    -0.511   266.138     1.000
 501  0.51529 -1.00000 -0.05773        0.000   -15.013    -0.515   266.150     1.000
 502  0.51080 -1.00000 -0.05707        0.000   -15.138    -0.491   266.171     1.000
 503  0.50632 -1.00000 -0.05755        0.000   -15.264    -0.512   266.180     1.000
 504  0.50190 -1.00000 -0.05671        0.000   -15.388    -0.480   266.189     1.000
 505  0.49666 -1.00000 -0.05648        0.000   -15.537    -0.473   266.170     1.000
 506  0.49048 -1.00000 -0.05576        0.000   -15.712    -0.446   266.169     1.000
 507  0.48596 -1.00000 -0.05514        0.000   -15.841    -0.422   266.170     1.000
 508  0.48168 -1.00000 -0.05462        0.000   -15.965    -0.402   266.173     1.000
 509  0.47631 -1.00000 -0.05476        0.000   -16.121    -0.410   266.172     1.000
 510  0.47232 -1.00000 -0.05517        0.000   -16.238    -0.429   266.149     1.000
 511  0.46819 -1.00000 -0.05541        0.000   -16.359    -0.441   266.154     1.000
 512  0.46398 -1.00000 -0.05478        0.000   -16.482    -0.416   266.150     1.000
 513  0.45942 -1.00000 -0.05487        0.000   -16.618    -0.422   266.169     1.000
 514  0.45571 -1.00000 -0.05465        0.000   -16.728    -0.414   266.156     1.000
 515  0.45145 -1.00000 -0.05432        0.000   -16.855    -0.401   266.120     1.000
 516  0.44821 -1.00000 -0.05343        0.000   -16.951    -0.365   266.164     1.000
 517  0.44580 -1.00000 -0.05291        0.000   -17.023    -0.343   266.176     1.000
 518  0.44304 -1.00000 -0.05252        0.000   -17.106    -0.328   266.188     1.000
 519  0.44062 -1.00000 -0.05270        0.000   -17.180    -0.336   266.164     1.000
 520  0.43919 -1.00000 -0.05225        0.000   -17.222    -0.318   266.165     1.000
 521  0.43675 -1.00000 -0.05166        0.000   -17.296    -0.293   266.187     1.000
 522  0.43270 -1.00000 -0.05133        0.000   -17.420    -0.280   266.183     1.000
 523  0.42687 -1.00000 -0.05219        0.000   -17.600    -0.319   266.166     1.000
 524  0.42048 -1.00000 -0.05423        0.000   -17.800    -0.410   266.140     1.000
 525  0.41629 -1.00000 -0.05521        0.000   -17.932    -0.455   266.106     1.000
 526  0.41197 -1.00000 -0.05595        0.000   -18.068    -0.489   266.102     1.000
 527  0.40762 -1.00000 -0.05599        0.000   -18.205    -0.493   266.105     1.000
 528  0.40431 -1.00000 -0.05557        0.000   -18.309    -0.476   266.107     1.000
 529  0.40157 -1.00000 -0.05503        0.000   -18.395    -0.453   266.105     1.000
 530  0.39678 -1.00000 -0.05507        0.000   -18.547    -0.457   266.100     1.000
 531  0.39214 -1.00000 -0.05481        0.000   -18.696    -0.448   266.096     1.000
 532  0.38870 -1.00000 -0.05425        0.000   -18.806    -0.425   266.099     1.000
 533  0.38481 -1.00000 -0.05389        0.000   -18.931    -0.410   266.112     1.000
 534  0.37935 -1.00000 -0.05328        0.000   -19.107    -0.385   266.124     1.000
 535  0.37478 -1.00000 -0.05295        0.000   -19.256    -0.372   266.137     1.000
 536  0.37193 -1.00000 -0.05200        0.000   -19.348    -0.330   266.150     1.000
 537  0.36908 -1.00000 -0.05141        0.000   -19.441    -0.305   266.164     1.000
 538  0.36543 -1.00000 -0.05175        0.000   -19.563    -0.321   266.158     1.000
 539  0.36345 -1.00000 -0.05165        0.000   -19.628    -0.318   266.167     1.000
 540  0.35983 -1.00000 -0.05182        0.000   -19.748    -0.327   266.171     1.000
 541  0.35609 -1.00000 -0.05139        0.000   -19.873    -0.308   266.191     1.000
 542  0.35320 -1.00000 -0.05114        0.000   -19.969    -0.298   266.200     1.000
 543  0.35048 -1.00000 -0.05098        0.000   -20.061    -0.292   266.211     1.000
 544  0.34671 -1.00000 -0.05117        0.000   -20.188    -0.302   266.220     1.000
 545  0.34261 -1.00000 -0.05209        0.000   -20.328    -0.346   266.220     1.000
 546  0.33895 -1.00000 -0.05245        0.000   -20.453    -0.364   266.206     1.000
 547  0.33553 -1.00000 -0.05261        0.000   -20.570    -0.373   266.213     1.000
 548  0.33395 -1.00000 -0.05256        0.000   -20.625    -0.371   266.211     1.000
 549  0.33018 -1.00000 -0.05281        0.000   -20.755    -0.384   266.224     1.000
 550  0.32555 -1.00000 -0.05271        0.000   -20.915    -0.381   266.210     1.000
 551  0.32206 -1.00000 -0.05239        0.000   -21.035    -0.368   266.192     1.000
 552  0.31839 -1.00000 -0.05265        0.000   -21.164    -0.382   266.196     1.000
 553  0.31541 -1.00000 -0.05253        0.000   -21.268    -0.377   266.211     1.000
 554  0.31320 -1.00000 -0.05217        0.000   -21.345    -0.361   266.207     1.000
 555  0.30991 -1.00000 -0.05185        0.000   -21.460    -0.347   266.221     1.000
 556  0.30607 -1.00000 -0.05206        0.000   -21.596    -0.359   266.239     1.000
 557  0.30222 -1.00000 -0.05262        0.000   -21.734    -0.387   266.228     1.000
 558  0.29935 -1.00000 -0.05295        0.000   -21.837    -0.404   266.214     1.000
 559  0.29710 -1.00000 -0.05297        0.000   -21.917    -0.406   266.202     1.000
 560  0.29396 -1.00000 -0.05386        0.000   -22.031    -0.450   266.175     1.000
 561  0.29125 -1.00000 -0.05462        0.000   -22.129    -0.488   266.159     1.000
 562  0.28752 -1.00000 -0.05490        0.000   -22.264    -0.504   266.142     1.000
 563  0.28366 -1.00000 -0.05458        0.000   -22.404    -0.490   266.130     1.000
 564  0.28043 -1.00000 -0.05518        0.000   -22.522    -0.522   266.103     1.000
 565  0.27699 -1.00000 -0.05538        0.000   -22.648    -0.533   266.101     1.000
 566  0.27226 -1.00000 -0.05450        0.000   -22.821    -0.493   266.111     1.000
 567  0.26868 -1.00000 -0.05470        0.000   -22.954    -0.504   266.104     1.000
 568  0.26564 -1.00000 -0.05433        0.000   -23.066    -0.488   266.118     1.000
 569  0.26155 -1.00000 -0.05435        0.000   -23.218    -0.491   266.112     1.000
 570  0.25732 -1.00000 -0.05434        0.000   -23.376    -0.493   266.124     1.000
 571  0.25427 -1.00000 -0.05393        0.000   -23.490    -0.474   266.147     1.000
 572  0.25184 -1.00000 -0.05410        0.000   -23.582    -0.484   266.167     1.000
 573  0.24850 -1.00000 -0.05443        0.000   -23.709    -0.502   266.162     1.000
 574  0.24411 -1.00000 -0.05479        0.000   -23.875    -0.523   266.160     1.000
 575  0.24115 -1.00000 -0.05464        0.000   -23.988    -0.517   266.161     1.000
 576  0.23935 -1.00000 -0.05397        0.000   -24.056    -0.484   266.175     1.000
 577  0.23597 -1.00000 -0.05419        0.000   -24.186    -0.497   266.173     1.000
 578  0.23194 -1.00000 -0.05458        0.000   -24.341    -0.519   266.166     1.000
 579  0.22880 -1.00000 -0.05536        0.000   -24.464    -0.560   266.149     1.000
 580  0.22805 -1.00000 -0.05514        0.000   -24.493    -0.550   266.138     1.000
 581  0.22520 -1.00000 -0.05516        0.000   -24.603    -0.553   266.139     1.000
 582  0.22006 -1.00000 -0.05488        0.000   -24.803    -0.542   266.155     1.000
 583  0.21678 -1.00000 -0.05473        0.000   -24.932    -0.536   266.155     1.000
 584  0.21477 -1.00000 -0.05426        0.000   -25.010    -0.513   266.151     1.000
 585  0.21207 -1.00000 -0.05391        0.000   -25.116    -0.496   266.149     1.000
 586  0.20926 -1.00000 -0.05382        0.000   -25.227    -0.494   266.152     1.000
 587  0.20795 -1.00000 -0.05407        0.000   -25.279    -0.507   266.160     1.000
 588  0.20587 -1.00000 -0.05417        0.000   -25.362    -0.513   266.143     1.000
 589  0.20314 -1.00000 -0.05376        0.000   -25.470    -0.494   266.146     1.000
 590  0.20011 -1.00000 -0.05318        0.000   -25.590    -0.465   266.157     1.000
 591  0.19752 -1.00000 -0.05290        0.000   -25.694    -0.452   266.166     1.000
 592  0.19382 -1.00000 -0.05220        0.000   -25.842    -0.417   266.187     1.000
 593  0.19029 -1.00000 -0.05180        0.000   -25.984    -0.398   266.203     1.000
 594  0.18716 -1.00000 -0.05165        0.000   -26.111    -0.392   266.218     1.000
 595  0.18430 -1.00000 -0.05198        0.000   -26.227    -0.411   266.205     1.000
 596  0.18205 -1.00000 -0.05238        0.000   -26.319    -0.433   266.180     1.000
 597  0.17954 -1.00000 -0.05312        0.000   -26.422    -0.473   266.165     1.000
 598  0.17668 -1.00000 -0.05294        0.000   -26.540    -0.466   266.181     1.000
 599  0.17410 -1.00000 -0.05320        0.000   -26.646    -0.481   266.187     1.000
 600  0.17124 -1.00000 -0.05345        0.000   -26.764    -0.496   266.194     1.000
 601  0.16764 -1.00000 -0.05401        0.000   -26.914    -0.528   266.173     1.000
 602  0.16419 -1.00000 -0.05473        0.000   -27.058    -0.569   266.159     1.000
 603  0.16183 -1.00000 -0.05550        0.000   -27.157    -0.612   266.142     1.000
 604  0.15880 -1.00000 -0.05529        0.000   -27.284    -0.603   266.144     1.000
 605  0.15571 -1.00000 -0.05520        0.000   -27.413    -0.600   266.143     1.000
 606  0.15253 -1.00000 -0.05504        0.000   -27.547    -0.594   266.141     1.000
 607  0.14938 -1.00000 -0.05522        0.000   -27.680    -0.606   266.135     1.000
 608  0.14682 -1.00000 -0.05524        0.000   -27.788    -0.609   266.120     1.000
 609  0.14259 -1.00000 -0.05561        0.000   -27.969    -0.632   266.118     1.000
 610  0.13917 -1.00000 -0.05617        0.000   -28.116    -0.665   266.118     1.000
 611  0.13671 -1.00000 -0.05721        0.000   -28.222    -0.725   266.094     1.000
 612  0.13354 -1.00000 -0.05728        0.000   -28.358    -0.731   266.079     1.000
 613  0.12861 -1.00000 -0.05655        0.000   -28.571    -0.695   266.111     1.000
 614  0.12628 -1.00000 -0.05615        0.000   -28.671    -0.674   266.110     1.000
 615  0.12458 -1.00000 -0.05577        0.000   -28.745    -0.654   266.094     1.000
 616  0.12257 -1.00000 -0.05536        0.000   -28.832    -0.633   266.100     1.000
 617  0.12005 -1.00000 -0.05513        0.000   -28.942    -0.622   266.123     1.000
 618  0.11693 -1.00000 -0.05496        0.000   -29.078    -0.615   266.132     1.000
 619  0.11451 -1.00000 -0.05455        0.000   -29.184    -0.593   266.124     1.000
 620  0.11201 -1.00000 -0.05441        0.000   -29.294    -0.587   266.133     1.000
 621  0.11031 -1.00000 -0.05478        0.000   -29.369    -0.609   266.123     1.000
 622  0.10844 -1.00000 -0.05465        0.000   -29.452    -0.603   266.102     1.000
 623  0.10641 -1.00000 -0.05456        0.000   -29.542    -0.600   266.113     1.000
 624  0.10434 -1.00000 -0.05450        0.000   -29.634    -0.598   266.127     1.000
 625  0.10210 -1.00000 -0.05384        0.000   -29.733    -0.562   266.134     1.000
 626  0.10106 -1.00000 -0.05405        0.000   -29.779    -0.574   266.116     1.000
 627  0.09943 -1.00000 -0.05437        0.000   -29.852    -0.594   266.093     1.000
 628  0.09641 -1.00000 -0.05459        0.000   -29.988    -0.609   266.061     1.000
 629  0.09214 -1.00000 -0.05444        0.000   -30.179    -0.603   266.077     1.000
 630  0.08891 -1.00000 -0.05449        0.000   -30.325    -0.609   266.088     1.000
 631  0.08552 -1.00000 -0.05443        0.000   -30.479    -0.608   266.080     1.000
 632  0.08213 -1.00000 -0.05424        0.000   -30.633    -0.599   266.081     1.000
 633  0.07997 -1.00000 -0.05462        0.000   -30.732    -0.623   266.056     1.000
 634  0.07761 -1.00000 -0.05510        0.000   -30.840    -0.653   266.040     1.000
 635  0.07514 -1.00000 -0.05540        0.000   -30.953    -0.672   266.029     1.000
 636  0.07228 -1.00000 -0.05553        0.000   -31.085    -0.682   266.026     1.000
 637  0.06905 -1.00000 -0.05447        0.000   -31.233    -0.623   266.040     1.000
 638  0.06727 -1.00000 -0.05473        0.000   -31.315    -0.639   266.033     1.000
 639  0.06358 -1.00000 -0.05369        0.000   -31.486    -0.581   266.055     1.000
 640  0.06078 -1.00000 -0.05310        0.000   -31.615    -0.547   266.071     1.000
 641  0.05904 -1.00000 -0.05317        0.000   -31.697    -0.553   266.064     1.000
 642  0.05770 -1.00000 -0.05382        0.000   -31.759    -0.593   266.039     1.000
 643  0.05474 -1.00000 -0.05383        0.000   -31.898    -0.596   266.031     1.000
 644  0.05214 -1.00000 -0.05487        0.000   -32.021    -0.660   266.005     1.000
 645  0.05154 -1.00000 -0.05691        0.000   -32.051    -0.783   265.954     1.000
 646  0.04895 -1.00000 -0.05683        0.000   -32.173    -0.781   265.934     1.000
 647  0.04658 -1.00000 -0.05794        0.000   -32.285    -0.851   265.896     1.000
 648  0.04356 -1.00000 -0.05849        0.000   -32.429    -0.887   265.880     1.000
 649  0.04199 -1.00000 -0.05864        0.000   -32.503    -0.898   265.864     1.000
 650  0.03990 -1.00000 -0.05771        0.000   -32.602    -0.843   265.886     1.000
 651  0.03916 -1.00000 -0.05766        0.000   -32.637    -0.841   265.867     1.000
 652  0.03814 -1.00000 -0.05824        0.000   -32.687    -0.877   265.854     1.000
 653  0.03559 -1.00000 -0.06004        0.000   -32.809    -0.990   265.788     1.000
 654  0.03321 -1.00000 -0.06264        0.000   -32.925    -1.152   265.716     1.000
 655  0.03155 -1.00000 -0.06416        0.000   -33.005    -1.248   265.653     1.000
 656  0.02981 -1.00000 -0.06418        0.000   -33.089    -1.251   265.663     1.000
 657  0.02620 -1.00000 -0.06550        0.000   -33.263    -1.338   265.625     1.000
 658  0.02314 -1.00000 -0.06678        0.000   -33.412    -1.422   265.583     1.000
 659  0.02067 -1.00000 -0.06698        0.000   -33.531    -1.439   265.582     1.000
 660  0.01898 -1.00000 -0.06828        0.000   -33.614    -1.523   265.530     1.000
 661  0.01644 -1.00000 -0.06920        0.000   -33.738    -1.585   265.499     1.000
 662  0.01196 -1.00000 -0.06908        0.000   -33.957    -1.585   265.576     1.000
 663  0.00776 -1.00000 -0.07133        0.000   -34.163    -1.735   265.531     1.000
 664  0.00493 -1.00000 -0.07146        0.000   -34.302    -1.749   265.533     1.000
 665  0.00268 -1.00000 -0.07096        0.000   -34.413    -1.722   265.569     1.000
 666  0.00044 -1.00000 -0.06985        0.000   -34.523    -1.656   265.589     1.000
 667 -0.00145 -1.00000 -0.06936        0.000   -34.617    -1.629   265.609     1.000
 668 -0.00572 -1.00000 -0.07101        0.000   -34.830    -1.742   265.508     1.000
 669 -0.00891 -1.00000 -0.06923        0.000   -34.988    -1.635   265.630     1.000
 670 -0.01176 -1.00000 -0.06804        0.000   -35.131    -1.564   265.663     1.000
 671 -0.01479 -1.00000 -0.06547        0.000   -35.282    -1.404   265.751     1.000
 672 -0.01761 -1.00000 -0.06349        0.000   -35.424    -1.281   265.828     1.000
 673 -0.02063 -1.00000 -0.06419        0.000   -35.576    -1.331   265.803     1.000
 674 -0.02351 -1.00000 -0.06331        0.000   -35.722    -1.278   265.841     1.000
 675 -0.02566 -1.00000 -0.06248        0.000   -35.831    -1.228   265.858     1.000
 676 -0.02734 -1.00000 -0.06019        0.000   -35.915    -1.081   265.932     1.000
 677 -0.02924 -1.00000 -0.05934        0.000   -36.012    -1.028   265.953     1.000
 678 -0.03185 -1.00000 -0.05973        0.000   -36.145    -1.057   265.922     1.000
 679 -0.03354 -1.00000 -0.05894        0.000   -36.231    -1.007   265.949     1.000
 680 -0.03537 -1.00000 -0.05897        0.000   -36.325    -1.011   265.936     1.000
 681 -0.03778 -1.00000 -0.05775        0.000   -36.448    -0.933   265.981     1.000
 682 -0.04057 -1.00000 -0.05703        0.000   -36.591    -0.889   265.987     1.000
 683 -0.04195 -1.00000 -0.05571        0.000   -36.662    -0.803   266.035     1.000
 684 -0.04367 -1.00000 -0.05510        0.000   -36.750    -0.764   266.038     1.000
 685 -0.04601 -1.00000 -0.05424        0.000   -36.871    -0.709   266.055     1.000
 686 -0.04912 -1.00000 -0.05506        0.000   -37.033    -0.767   265.990     1.000
 687 -0.05158 -1.00000 -0.05555        0.000   -37.161    -0.803   265.952     1.000
 688 -0.05264 -1.00000 -0.05546        0.000   -37.217    -0.798   265.934     1.000
 689 -0.05606 -1.00000 -0.05632        0.000   -37.396    -0.860   265.890     1.000
 690 -0.05786 -1.00000 -0.05579        0.000   -37.490    -0.826   265.913     1.000
 691 -0.05908 -1.00000 -0.05540        0.000   -37.553    -0.801   265.905     1.000
 692 -0.06015 -1.00000 -0.05487        0.000   -37.610    -0.766   265.917     1.000
 693 -0.06311 -1.00000 -0.05515        0.000   -37.765    -0.789   265.909     1.000
 694 -0.06659 -1.00000 -0.05575        0.000   -37.949    -0.833   265.858     1.000
 695 -0.06838 -1.00000 -0.05486        0.000   -38.044    -0.774   265.892     1.000
 696 -0.07053 -1.00000 -0.05385        0.000   -38.157    -0.707   265.931     1.000
 697 -0.07361 -1.00000 -0.05417        0.000   -38.321    -0.733   265.900     1.000
 698 -0.07615 -1.00000 -0.05429        0.000   -38.456    -0.743   265.893     1.000
 699 -0.07926 -1.00000 -0.05418        0.000   -38.622    -0.739   265.886     1.000
 700 -0.08249 -1.00000 -0.05434        0.000   -38.795    -0.754   265.886     1.000
 701 -0.08380 -1.00000 -0.05390        0.000   -38.865    -0.724   265.887     1.000
 702 -0.08605 -1.00000 -0.05399        0.000   -38.986    -0.733   265.904     1.000
 703 -0.08741 -1.00000 -0.05374        0.000   -39.059    -0.717   265.951     1.000
 704 -0.08924 -1.00000 -0.05401        0.000   -39.158    -0.738   265.937     1.000
 705 -0.09070 -1.00000 -0.05387        0.000   -39.237    -0.729   265.926     1.000
 706 -0.09264 -1.00000 -0.05375        0.000   -39.342    -0.723   265.988     1.000
 707 -0.09470 -1.00000 -0.05390        0.000   -39.453    -0.735   266.012     1.000
 708 -0.09716 -1.00000 -0.05400        0.000   -39.587    -0.746   266.023     1.000
 709 -0.09903 -1.00000 -0.05411        0.000   -39.689    -0.755   265.976     1.000
 710 -0.10065 -1.00000 -0.05323        0.000   -39.776    -0.694   266.018     1.000
 711 -0.10209 -1.00000 -0.05262        0.000   -39.854    -0.652   265.991     1.000
 712 -0.10466 -1.00000 -0.05282        0.000   -39.995    -0.669   265.987     1.000
 713 -0.10709 -1.00000 -0.05304        0.000   -40.128    -0.688   265.920     1.000
 714 -0.10872 -1.00000 -0.05299        0.000   -40.217    -0.685   265.925     1.000
 715 -0.10978 -1.00000 -0.05324        0.000   -40.276    -0.705   265.881     1.000
 716 -0.11101 -1.00000 -0.05337        0.000   -40.343    -0.715   265.867     1.000
 717 -0.11324 -1.00000 -0.05363        0.000   -40.466    -0.737   265.870     1.000
 718 -0.11564 -1.00000 -0.05385        0.000   -40.599    -0.755   265.860     1.000
 719 -0.11720 -1.00000 -0.05375        0.000   -40.685    -0.750   265.844     1.000
 720 -0.11894 -1.00000 -0.05360        0.000   -40.781    -0.741   265.854     1.000
 721 -0.12111 -1.00000 -0.05351        0.000   -40.901    -0.736   265.878     1.000
 722 -0.12396 -1.00000 -0.05376        0.000   -41.059    -0.758   265.885     1.000
 723 -0.12563 -1.00000 -0.05424        0.000   -41.153    -0.795   265.851     1.000
 724 -0.12788 -1.00000 -0.05460        0.000   -41.278    -0.824   265.839     1.000
 725 -0.12940 -1.00000 -0.05476        0.000   -41.363    -0.838   265.831     1.000
 726 -0.13107 -1.00000 -0.05504        0.000   -41.457    -0.861   265.819     1.000
 727 -0.13292 -1.00000 -0.05458        0.000   -41.560    -0.829   265.838     1.000
 728 -0.13572 -1.00000 -0.05401        0.000   -41.717    -0.790   265.876     1.000
 729 -0.13787 -1.00000 -0.05349        0.000   -41.837    -0.754   265.887     1.000
 730 -0.13951 -1.00000 -0.05330        0.000   -41.930    -0.742   265.903     1.000
 731 -0.14137 -1.00000 -0.05278        0.000   -42.034    -0.705   265.943     1.000
 732 -0.14388 -1.00000 -0.05230        0.000   -42.176    -0.671   265.975     1.000
 733 -0.14542 -1.00000 -0.05224        0.000   -42.263    -0.669   265.994     1.000
 734 -0.14778 -1.00000 -0.05172        0.000   -42.396    -0.631   266.039     1.000
 735 -0.15029 -1.00000 -0.05178        0.000   -42.539    -0.639   266.046     1.000
 736 -0.15168 -1.00000 -0.05140        0.000   -42.618    -0.611   266.066     1.000
 737 -0.15351 -1.00000 -0.05187        0.000   -42.722    -0.649   266.033     1.000
 738 -0.15561 -1.00000 -0.05212        0.000   -42.842    -0.670   266.024     1.000
 739 -0.15670 -1.00000 -0.05166        0.000   -42.904    -0.636   266.051     1.000
 740 -0.33242 -1.00000 -0.04111        0.000   -53.561     0.181   266.223     1.000
 741 -0.33786 -1.00000 -0.04807        0.000   -53.909    -0.520   266.028     1.000
 742 -0.31710 -1.00000 -0.01834        0.000   -52.554     2.398   267.024     1.000
 743 -0.33811 -1.00000 -0.04291        0.000   -53.925     0.000   266.203     1.000
 744 -0.33998 -1.00000 -0.04291        0.000   -54.044     0.000   266.203     1.000
 745 -0.34185 -1.00000 -0.04291        0.000   -54.164     0.000   266.203     1.000
 746 -0.34372 -1.00000 -0.04290        0.000   -54.283     0.000   266.203     1.000
 747 -0.34558 -1.00000 -0.04290        0.000   -54.403     0.000   266.203     1.000
 748 -0.34510 -1.00000 -0.02843        0.000   -54.357     1.478   266.868     1.000
 749 -0.34931 -1.00000 -0.04289        0.000   -54.642     0.000   266.203     1.000
 750 -0.33631 -1.00000 -0.04250        0.000   -53.810     0.042   265.356     1.000
 751 -0.35345 -1.00000 -0.04331        0.000   -54.908    -0.045   266.207     1.000
 752 -0.36474 -1.00000 -0.05359        0.000   -55.632    -1.136   265.192     1.000

loop_
_refln_index_h
_refln_index_k
_refln_index_l
_refln_intensity_meas
_refln_intensity_sigma
_refln_zone_axis_id
  -1   0   1    49617.47     1754.30   738
  -1   0  -1    39659.09     1526.70   739
   1   0   1    42594.44     1601.16   529
   0   1  -1    24283.97     1191.70    33
   1   1   0    68913.14     2194.14   347
   0   1   1    23653.74     1156.33    47
   1   0  -1    43961.44     2016.22   565
   0  -1   1    26783.85     1228.89   288
   0  -1  -1    22310.44     1161.85   275
   1   1  -1    22596.74     1115.43   350
   1   1   1    17576.68     1030.71   337
  -1  -1   1    12369.84      880.25   487
  -1  -1  -1     6063.25      683.10   475
   0   0  -2     6697.84      700.34   666
   0  -2   0     -221.43      467.45   215
   0   2   0    28966.12     1272.29   100
   2   0   0    35185.78     1945.38   605
  -2  -1   0       46.28      325.91   544
  -1   0  -2    43660.23     2054.47   739
   0  -2   1    15865.10      969.37   221
  -2   0   1    15187.22      928.28   739
  -2   0  -1    21418.43     1091.22   719
   0  -1   2    40747.82     1793.16   296
  -1  -2   0    15949.63      956.66   371
   1   2   0    25741.08     1191.42   273
   0   2  -1    24710.85     1162.60    97
   0   1  -2    45965.82     1544.83    23
   0   2   1    12742.19      870.63   101
   0   1   2    31098.72     1268.90    49
   0  -2  -1    16713.78      964.42   219
   2   0   1    28239.81     1212.38   594
   2   0  -1    22133.12     1103.87   612
   1   0   2    26648.22     2061.36   515
   0  -1  -2    21532.41     1091.39   272
  -1   0   2    30732.47     2113.32   752
   1   0  -2    40333.16     2713.76   579
   2   1   0    26799.07     1222.94   460
  -2   1  -1      627.81      298.55   752
   1   2   1     9095.80      791.49   272
   2   1  -1    32929.14     1326.59   462
  -1  -2  -1    10402.32      832.58   364
   2   1   1    43112.24     1931.80   450
   2  -1   1      278.17      286.47   751
  -1  -1   2    49260.45     1671.76   504
  -2  -1   1    19613.02     1100.47   559
  -1  -2   1    48494.22     1704.78   373
   1   2  -1    65975.66     1935.30   275
  -1  -1  -2    39340.75     1780.44   469
   1   1   2    55472.73     1701.20   334
   1   1  -2    63896.06     2225.40   349
  -2  -1  -1    50221.41     1629.90   547
  -2   0   2    32393.55     1366.46   738
   0  -2  -2    12656.39      842.50   217
   0   2  -2    24661.69     1137.11    96
  -2  -2   0    45889.28     1704.31   448
   0  -2   2    22520.60     1112.82   223
   2   0  -2    31094.27     1299.25   621
  -2   0  -2    37717.56     1649.12   709
   0   2   2    11144.31      795.74   101
   2   2   0    66429.12     1923.01   375
   2   0   2    42883.59     1654.49   582
  -2   1  -2       51.41      127.15   752
   1   2   2    51788.64     1807.64   272
   2  -1   2      103.13      135.17   748
   2   2   1     8246.91      714.96   373
  -2  -2  -1    10170.98      757.13   446
  -2  -1   2    52612.22     1940.81   568
   2   1   2    35366.67     1345.71   446
   2   2  -1     5133.42      604.34   376
  -2  -1  -2    36212.26     1424.37   538
  -1  -2   2    42721.82     1626.82   376
  -2  -2   1    11427.37      803.93   451
   1   2  -2    57570.80     1740.28   276
  -1  -2  -2    55013.91     1864.03   362
   2   1  -2    58025.30     2284.10   465
  -2  -2   2    24931.83     1151.15   461
   2   2   2    10897.62      827.00   366
  -2  -2  -2    20166.53     1055.20   444
   2   2  -2    11626.05      833.95   378
   0   0   3    17512.66     2337.10    56
  -3   0   0      -67.73      326.69   701
   0   0  -3    52739.91     2342.01   666
   0   3   0    19362.99     1010.43   116
   0  -3   0    18592.37      992.75   203
   3   0   0    31546.38     1677.90   619
  -1   3   0    34935.02     1487.57     1
   3  -1   0       -3.23      120.80   740
  -3   1   0        6.78      120.77   750
   3   0   1    51097.30     1613.40   614
   0   3  -1    11736.71      799.66   116
  -1   0   3      504.05      321.71   748
  -3   0   1    38237.70     1633.50   719
   0   3   1     7118.73      704.08   116
  -1   0  -3    25224.70     1185.29   723
   0  -1   3    20991.79     1053.06   315
   1  -3   0    20262.14     1081.87    48
  -1  -3   0    33876.69     1424.87   313
   0   1   3     9829.13      755.63    49
   3   0  -1    46502.76     1569.78   628
  -3   0  -1    17519.15      998.18   703
   0   1  -3    17913.55      962.16     7
   3   1   0    41620.41     1708.16   515
   0  -3  -1     9039.30      740.49   203
   1   3   0    52550.88     1717.80   239
   0  -1  -3    11454.50      780.49   272
  -3  -1   0    47027.84     1784.73   584
   1   0   3    30376.46     1243.18   481
   1   0  -3    53225.93     1702.32   599
   0  -3   1    10981.36      785.07   209
   3  -1   1       -0.42      101.05   740
  -1   3  -1    15199.15      993.55     1
  -1   3   1    11938.12      878.55     1
  -3   1   1       58.60      129.97   752
   3  -1  -1      -69.30       99.64   740
  -3   1  -1       52.93      100.12   752
  -1  -1  -3    19866.21     1004.80   461
  -1  -3   1     6188.65      621.92   315
  -3  -1   1     9479.04      727.82   590
   1   3  -1     6509.96      669.76   241
   1   1   3     9424.74      765.01   326
   1  -3   1    39219.86     1854.53    45
   1  -3  -1     7822.32      726.76    51
   3   1   1    22046.50     1070.61   507
  -1  -1   3    43847.52     1475.91   515
  -3  -1  -1     8172.74      692.16   581
  -1  -3  -1     5408.93      596.81   312
   1   1  -3    55273.75     1627.18   358
   1   3   1     7729.31      712.99   238
   3   1  -1    28422.41     1267.90   517
  -2   0   3    44951.11     1629.47   738
   3   2   0     5654.72      576.14   441
   0   3  -2    23522.66     1074.27   116
  -2   0  -3    39828.90     1483.01   701
   0   3   2    10049.76      762.76   116
  -3   0   2    38830.75     1631.37   727
   0  -3   2    22552.97     1099.91   210
  -3  -2   0     2930.51      480.18   500
   3   0   2    60955.33     1926.02   607
   2   0  -3    56122.96     1694.90   629
  -3   0  -2    55579.32     1721.67   697
   0   2   3    11832.04      832.64    99
   3   0  -2    48709.11     1610.89   633
   0  -3  -2    10458.85      787.82   203
   0  -2   3    26831.06     1204.36   232
  -2  -3   0     3980.50      541.75   385
   2   0   3    49029.17     1555.64   572
   0  -2  -3    11221.07      799.38   219
   2   3   0     2858.85      454.25   326
   0   2  -3    29801.58     1240.18    95
  -2   1  -3      -25.29      119.92   752
   3  -1   2       27.52       86.94   740
  -1   3  -2     1730.94      480.00     1
  -3   1   2       33.47      114.42   752
  -1   3   2    46565.50     1825.52     1
   3  -1  -2       -3.03       97.09   740
  -3   1  -2       10.39       86.39   752
   2  -1   3       13.72      153.97   748
  -2  -3  -1    11535.91      807.74   381
   1   2   3     3559.99      489.22   264
  -1  -2   3    11056.74      792.93   381
   3   1   2    30947.73     1237.02   503
  -3  -2  -1     1257.57      373.68   496
   1   3  -2    22101.69     1125.46   241
   1  -3  -2    49524.81     1879.76    53
   2   3   1    23420.96     1126.58   325
  -3  -2   1    43717.45     1553.17   504
  -2  -1   3     5189.44      575.50   575
   3   2   1     1625.98      421.15   436
  -1  -3   2    17227.11     1013.89   318
   2   1   3     3203.71      485.89   441
  -2  -1  -3     6058.43      599.49   532
   1   3   2    20963.08     1054.50   236
   2   1  -3    14163.39      865.98   472
   1  -3   2    49403.27     1629.24    45
  -3  -1  -2    21328.85     1070.94   579
  -1  -2  -3     3479.26      496.52   356
   1   2  -3     5034.44      594.79   276
   3   1  -2    48703.53     1539.70   522
  -1  -3  -2    18899.65      977.43   307
  -2  -3   1     1812.50      385.35   388
   2   3  -1     3685.64      519.39   328
  -3  -1   2    49329.65     1768.37   598
   3   2  -1    13035.46      885.61   440
  -2  -3   2    57252.01     1768.71   388
   2   2  -3    12268.26      846.28   383
   2   2   3     7225.68      655.24   365
  -2  -2  -3    10898.34      786.72   440
  -3  -2  -2    45391.33     1499.77   491
   2   3   2     2152.57      462.90   323
  -2  -3  -2     2650.80      447.49   381
  -3  -2   2     8134.37      671.56   507
   3   2  -2     7316.02      711.29   442
  -2  -2   3    38639.38     1532.07   462
   2   3  -2    50948.43     1597.76   331
   3   2   2    54230.43     1665.92   433
   0   3  -3    12895.18      863.17   116
  -3   0  -3     6796.68      655.62   691
   0  -3   3    11930.32      789.80   210
   3   3   0    44310.77     1499.99   383
   0   3   3     5949.15      608.36   116
  -3  -3   0    19324.95     1080.44   440
   3   0   3     5718.41      603.12   600
   0  -3  -3     6879.24      642.75   203
   3   0  -3     6843.01      639.93   658
  -3   0   3     7969.78      661.06   736
   3  -1   3        8.55       80.60   740
  -3   1   3      -20.52       90.34   748
  -1   3  -3      319.87      259.94     1
  -1   3   3     3800.53      502.95     1
   3  -1  -3       17.60       90.33   740
  -3   1  -3       22.71       75.58   752
  -3  -3  -1     3870.53      495.61   437
   3   3   1    11346.83      792.78   381
  -3  -1   3    10928.35      767.70   604
  -1  -3  -3     8049.32      679.85   305
   3   1   3     5455.08      582.33   497
  -3  -3   1     4426.56      530.59   443
  -1  -3   3     6042.33      590.49   321
  -3  -1  -3     6335.83      594.61   571
   1  -3  -3    10104.05      762.51    56
   3   3  -1     6304.60      629.38   384
   3   1  -3     9462.69      713.19   527
   1  -3   3     5204.25      579.17    45
   1   3   3     3027.54      433.96   233
   1   3  -3    12725.32      850.03   240
  -2  -3  -3     3127.06      417.19   378
  -3  -3   2     5749.31      625.41   446
   2   3  -3     1870.52      373.25   332
   3   2  -3     3436.80      477.38   445
  -3  -2   3     2775.79      432.29   513
   3   2   3      960.90      308.81   426
  -2  -3   3     2104.88      392.86   392
  -3  -2  -3     2997.62      413.22   487
   3   3   2     6248.57      596.39   377
   2   3   3     6504.67      589.18   317
   3   3  -2    20453.37     1133.93   385
  -3  -3  -2     6952.93      634.65   437
  -3  -3  -3     9629.35      702.98   436
   3   3   3     5568.44      560.57   379
   3   3  -3    12836.36      837.07   387
  -3  -3   3    21767.24     1019.46   453
   0   0   4     1558.86      423.37    16
   4   0   0    27876.35     1224.20   631
   0   4   0    12852.52      840.85   121
  -4   0   0    22572.62     1133.29   701
   0   0  -4     1312.92      422.02   661
   0  -4   0     8732.22      705.88   197
  -1   0   4       -6.88      194.42   748
   1   4   0    27700.70     1205.17   222
   0   4   1     9402.70      714.18   121
  -1  -4   0    19730.02     1011.04   284
   0  -4  -1     7491.64      654.65   196
  -4  -1   0    16874.73      983.34   603
  -1   0  -4    37905.94     1452.61   663
   1   0   4    46057.09     1495.93   471
   4   0  -1    38824.71     1400.59   638
   4   1   0    27611.06     1249.42   543
   1  -4   0    36214.30     1476.85    84
   4   0   1    14281.89      882.73   626
  -4   0   1    17174.19      991.05   708
   0   4  -1     9771.16      758.56   120
  -4   0  -1    10063.49      756.49   696
   0   1   4    34257.14     1273.40    48
   0  -4   1     8804.05      723.94   198
   0   1  -4    57629.94     1728.96     1
   1   0  -4     3392.39      474.34   609
  -1   4   0    43162.11     1478.39     7
   0  -1   4    47051.86     1580.96   323
   0  -1  -4    42589.21     1474.91   270
   1   4  -1    11239.60      822.67   222
  -4  -1  -1    10504.96      748.05   599
   4   1  -1     1611.98      381.35   548
  -1  -1  -4    32966.06     1281.46   461
  -1   4  -1     7618.21      702.95     6
  -1  -4   1     3762.75      504.62   285
   1  -4  -1    10213.82      767.07    81
   1  -4   1     6674.40      660.88    79
   1   1   4    49464.68     1556.88   313
   4   1   1    14360.47      869.83   539
  -1  -4  -1     1425.65      358.70   284
  -4  -1   1     1434.37      374.67   608
  -1   4   1     5853.80      655.42     9
   1   1  -4    69514.38     2118.36   359
  -1  -1   4    57373.11     1713.26   532
   1   4   1     1176.04      328.09   221
  -2   0   4    50421.01     1639.07   738
  -2  -4   0    10801.43      847.88   348
  -4   0  -2     6760.92      690.15   692
  -4   0   2    31458.81     1268.27   712
  -4  -2   0    15109.80      967.48   530
   4   0  -2    36436.70     1387.98   637
   2   4   0    22016.49     1140.48   292
   0   4  -2    10033.17      764.92   120
   0  -4  -2     6347.00      601.66   196
   2   0   4    29848.02     1229.17   561
   0  -4   2     8020.63      703.37   199
   4   0   2     6268.85      637.20   616
   0  -2  -4     8516.95      699.70   220
   4   2   0    13929.06      970.56   480
   0   4   2     8089.53      669.49   120
   0  -2   4    30320.17     1252.27   237
   0   2  -4    15917.64      956.57    82
   2   0  -4    53807.78     1663.72   669
   0   2   4     7346.22      660.25    97
  -2   0  -4    33548.46     1391.66   695
  -2   1  -4      -28.81       89.23   752
   2  -1   4       -8.54       98.14   748
  -2  -4   1     2705.68      436.76   348
  -4  -2  -1    16340.88      902.93   527
  -2  -1  -4    65925.47     1875.55   527
  -2  -4  -1     5844.42      592.12   348
   4   2  -1     3035.29      470.33   482
   1   4  -2     9043.96      722.96   222
  -1   4   2    21156.97     1068.60    16
   1  -4   2    10847.43      851.73    78
   1   2   4    12346.98      860.97   261
   2   4   1     8149.07      649.73   291
   4   1   2     7083.59      620.23   534
   4  -1   2      116.73      186.43   735
  -1  -4   2     5307.43      607.40   286
  -1   4  -2    28938.01     1223.78     4
  -4  -1  -2     3919.61      516.25   595
  -4  -1   2    20045.78     1052.70   611
  -1  -2   4    61146.93     1851.26   388
  -4   1   2       14.61       74.09   745
  -1  -4  -2    19231.93      979.53   283
   1   4   2    32574.77     1411.82   219
   4   1  -2    46601.79     1515.59   550
   2   1   4    60515.39     1767.15   435
   2   1  -4    52075.61     1674.32   475
   1  -4  -2    33647.86     1286.21    83
  -2  -1   4    45680.70     1634.20   589
   2   4  -1     3522.33      489.96   294
   4   2   1     7915.82      674.18   474
   1  -2  -4      197.18      217.74     1
   1   2  -4    47628.89     1583.70   275
  -4  -2   1     1827.02      385.26   534
  -1  -2  -4    12218.28      831.95   360
  -4  -2  -2     7652.35      662.95   527
  -2  -4  -2     8436.94      677.83   348
   2   2  -4    25397.79     1127.00   383
   2   4   2    28365.28     1218.16   290
  -4  -2   2    19995.39     1016.91   536
   4   2   2     9866.71      751.17   472
   2   2   4     6476.55      621.28   361
   2   4  -2     9789.76      723.75   296
  -2  -4   2     5902.90      586.64   349
   4   2  -2    20590.81     1076.94   482
  -2  -2   4    29467.45     1219.56   473
  -2  -2  -4    16103.53      936.72   441
   3   4   0     5075.69      558.45   349
  -3   0   4    43108.52     1789.33   738
   0   3   4    15438.83      913.96   116
   0   4  -3    13593.55      830.16   120
  -4  -3   0     7996.31      680.61   480
   0  -4   3    11497.16      809.80   202
   0   4   3     4791.82      560.42   120
  -4   0   3    21932.46     1085.55   721
   4   0  -3    15199.12      888.97   660
   0  -4  -3     3822.13      517.66   197
   4   3   0     4214.80      505.87   427
   3   0  -4    46701.25     1604.07   648
   0  -3   4    22694.17     1094.37   211
  -4   0  -3    17817.86      957.25   690
   3   0   4    17381.32      972.64   592
  -3   0  -4    15484.94      916.49   692
  -3  -4   0     6081.54      585.06   392
   0  -3  -4    14820.89      891.42   207
   4   0   3    19848.18     1040.58   611
   0   3  -4    21610.52     1038.25   111
   4  -1  -3        7.45       70.66   740
   3  -1   4      -10.49       93.45   748
  -3   1   4      -39.24       70.57   748
  -1   3  -4      993.61      342.01     1
  -1   3   4     9604.76      713.98     1
   3  -1  -4        1.10       66.83   741
   3   4   1     2178.56      363.39   350
  -3   1  -4        3.43       99.59   751
   3   4  -1     1728.80      369.70   349
  -4  -3   1     1633.80      366.45   480
  -3  -1   4    29609.36     1278.18   608
   1   4  -3    11770.50      833.39   222
   1   4   3     2520.08      403.13   219
   1  -4  -3     3182.78      454.76    83
   1   3   4    30287.90     1227.17   230
  -1   4   3     8522.10      704.25    16
   4   3  -1     1011.26      294.51   432
  -1  -4   3     9532.08      702.30   288
   4   1   3    10998.92      741.94   529
  -1   4  -3     8574.35      685.78     1
  -3  -1  -4    41720.52     1392.05   567
  -1  -3  -4    12402.34      823.14   304
   3   1  -4    35142.07     1307.67   529
  -4  -3  -1     1359.45      304.46   476
  -1  -3   4    34730.14     1364.32   327
  -3  -4   1     1080.21      282.49   403
   1  -4   3    18951.78     1048.61    84
   4   1  -3     3038.41      442.59   553
   1   3  -4    12782.05      873.96   239
  -3  -4  -1     1068.11      296.92   394
   1  -3   4    31896.34     1291.97    45
   4   3   1     2502.87      393.47   425
   4  -1   3       16.64      176.21   726
  -4  -1   3     4255.42      495.99   613
   3   1   4    27369.47     1226.85   487
  -4  -1  -3     3797.65      477.26   593
   1  -3  -4    12032.51      857.13    61
  -4   1   3       -4.41       63.54   748
  -1  -4  -3     3996.90      512.47   284
   3   4   2     6249.40      604.96   349
   3   4  -2     2939.10      448.24   350
   4   3   2     3033.97      433.73   425
   3   2   4    18908.26      953.00   425
  -4  -3   2     8143.37      696.34   482
  -2  -4  -3     3859.42      487.42   348
  -4  -2  -3     3718.59      488.57   527
   4   2  -3     7995.12      698.60   481
  -2  -3  -4    16332.61      954.50   378
   2   4   3     2887.63      469.59   289
   4   2   3     7957.30      699.24   469
  -3  -4   2     4662.77      525.17   390
  -2  -3   4     3899.32      507.02   402
  -3  -2  -4     1514.67      362.93   485
  -4  -2   3    14354.34      879.57   542
   3   2  -4    39213.30     1376.40   446
  -2  -4   3     9266.01      735.22   355
   4   3  -2    30276.52     1272.85   433
  -3  -4  -2    11058.77      732.80   389
   2   3  -4     3503.52      482.69   332
   2   3   4    21224.52     1158.41   315
  -4  -3  -2     4623.74      512.69   474
   2   4  -3     3347.90      493.80   296
  -3  -2   4    43929.24     1457.77   520
   4   3   3     1925.89      337.96   424
  -3  -4  -3      752.98      227.01   388
   3   4  -3      594.71      223.56   350
  -3  -4   3      621.77      229.96   410
   4   3  -3     1275.34      299.80   435
   3   3   4     2686.33      408.06   374
   3   3  -4     7849.03      673.40   388
  -4  -3  -3      439.42      223.91   473
  -3  -3   4    16124.56      914.54   451
   3   4   3      901.61      261.37   342
  -3  -3  -4     5408.11      564.71   436
  -4  -3   3      742.11      267.63   484
   0  -4   4    10066.21      758.10   202
   0   4   4     6751.37      607.57   120
   4   0   4    15838.62      927.13   607
  -4   0   4     1808.28      389.10   728
  -4  -4   0     4153.02      500.24   437
   0  -4  -4     5804.76      580.79   199
   0   4  -4     9180.60      733.54   119
  -4   0  -4    16042.53      937.58   688
   4   4   0     8339.26      708.02   385
   4   0  -4     3623.48      503.19   667
   4  -1  -4        7.10       67.04   740
  -4   1  -4       46.32      167.54   739
   4   1   4    10143.92      805.62   529
  -4   1   4       -2.53       62.40   748
  -4  -4   1      962.12      302.16   437
  -1   4  -4    33453.52     1299.34     1
   1   4  -4    30693.10     1307.11   222
  -4  -4  -1      677.22      269.58   436
   4  -1   4      148.13      184.60   721
  -4  -1  -4    17451.78      933.37   590
   1   4   4     1258.00      321.70   216
  -1   4   4    12568.17      798.78    16
   4   4   1       15.57      130.90   384
  -1  -4  -4     2769.01      441.58   284
   4   4  -1      782.83      259.36   387
  -1  -4   4    28750.73     1239.74   290
   1  -4   4    20791.55     1128.92    79
  -4  -1   4     8012.96      674.34   624
   4   1  -4     5923.12      568.85   556
   1  -4  -4    23368.41     1100.47    86
   2   4  -4    11343.53      800.34   298
   4   4   2     2767.96      419.89   383
  -4  -4   2     3616.79      470.80   440
  -4  -2   4     3354.05      485.24   545
  -2  -4  -4     1668.94      349.06   348
  -4  -4  -2     5604.07      547.87   435
   4   2   4     4844.84      542.62   462
   2   4   4     1983.80      397.20   287
  -2  -4   4    10196.89      787.86   360
   4   4  -2     6212.22      613.01   388
  -4  -2  -4     9035.73      698.71   527
   4   2  -4     4444.63      551.66   481
   4   4  -3    12101.39      821.20   389
   4   4   3     1786.37      344.80   381
   3   4  -4     4785.89      539.89   350
  -3  -4  -4     3652.68      469.29   388
  -4  -3   4     5192.29      548.16   492
   3   4   4     2677.70      423.44   339
   4   3   4    10110.19      737.42   414
  -4  -4   3     3582.33      443.96   444
  -3  -4   4     3194.21      447.80   412
   4   3  -4     2330.69      437.16   435
  -4  -3  -4     2830.70      418.90   472
  -4  -4  -3     6564.96      574.17   435
   4   4  -4     7470.05      650.42   389
  -4  -4  -4     4130.27      469.16   434
  -4  -4   4     2210.68      368.17   447
   4   4   4     2255.58      369.76   378
   0   0   5      801.70      329.71    16
   5   0   0    13060.34      892.14   638
   0   0  -5     1293.26      361.58   653
  -5   0   0    10803.27      817.91   696
   0  -5   0     6693.94      646.31   191
   0   5   0     9687.71      746.91   125
  -1   0   5       32.75       81.69   748
  -5   0  -1     9119.70      746.97   692
   0   1  -5    34085.59     1745.42     1
   1   5   0    31215.59     1310.06   211
  -5  -1   0    40873.20     1469.47   612
   5   0  -1    33441.06     1576.58   637
   5   0   1    22003.86     1064.64   631
   1   0   5    46476.85     1463.33   448
  -1   5   0    26380.98     1136.51    37
  -1  -5   0    32854.49     1317.46   261
   0   5   1     4339.58      545.69   125
  -5   0   1    20259.13     1037.08   701
   1  -5   0    22919.27     1087.40    99
   0  -5  -1     3853.22      523.18   191
   5  -1   0      -15.73      188.10   729
   5   1   0    37554.64     1395.53   563
  -1   0  -5    32330.80     1318.11   703
   0  -1   5    52100.48     1668.63   360
   0  -5   1     5198.40      568.73   192
   0  -1  -5    25682.21     1184.42   281
   1   0  -5       15.90      186.25   623
   0   1   5    21143.38     1036.52    41
   0   5  -1     5354.13      592.76   124
  -5   1  -1       77.89      162.41   739
   1   5   1     1749.37      354.58   211
   1   5  -1     2948.85      452.71   211
  -1  -5  -1     3651.56      489.64   260
   5  -1  -1       49.85      176.07   735
   5   1   1     1560.14      352.36   561
   1  -5  -1     1240.84      337.29    99
   1   1   5     7801.03      673.25   302
  -1  -5   1     1035.65      309.05   266
  -5  -1  -1     1500.75      358.27   610
   5  -1   1       23.39      176.27   724
   5   1  -1     1833.07      392.29   567
  -1   5  -1     6290.01      618.70    35
  -1   5   1     3432.66      482.43    37
  -1  -1   5     6723.88      637.00   543
   1  -5   1    31538.67     1282.59    99
  -1  -1  -5      818.48      297.68   458
   1   1  -5    18624.98      967.20   360
  -5  -1   1     4115.66      521.80   616
  -5   2   0       45.63       88.92   752
  -2   0   5      634.97      246.73   738
   2   5   0     1364.31      315.66   273
  -5   0   2     6017.54      641.56   705
   2   0  -5    25323.64     1178.97   637
   0   2  -5    10106.97      754.17    79
   0   2   5     6801.65      640.05    97
   0   5  -2     4800.68      533.28   124
   5   2   0     3330.09      509.73   505
   0  -5  -2     3579.11      488.40   191
   2   0   5     6096.09      602.72   550
  -2  -5   0      814.34      256.65   321
  -5   0  -2    36545.76     1343.97   692
  -5  -2   0     1869.21      377.60   556
   0   5   2     5404.95      555.63   124
   0  -2  -5     7049.78      631.38   222
   5   0  -2    20780.96     1079.42   653
  -2   0  -5     8440.05      692.93   661
   5  -2   0       11.03       81.66   745
   0  -5   2     4801.38      550.89   193
   0  -2   5     5470.15      584.69   242
   5   0   2    26910.14     1223.80   630
  -5   2  -1       39.73       87.50   752
  -5   1  -2       97.44      168.97   739
  -2   1  -5        3.98       84.92   752
   2  -1   5      -13.75       83.67   748
   2   5   1     2044.29      354.94   272
   1   5   2     2813.95      440.32   211
   2   5  -1     2028.49      352.70   273
  -2  -1  -5     3309.97      489.07   527
   1   5  -2     5157.24      574.82   211
  -1  -5  -2     2166.71      381.35   260
  -5  -1   2     4984.96      562.58   621
   5  -2  -1        6.47       86.07   751
  -5  -1  -2     3911.13      529.01   608
   5   2   1     3273.04      428.14   503
   5   1  -2     3505.57      495.75   570
   2   1  -5    48212.12     1514.39   479
   5   2  -1     4368.61      533.96   507
   5  -2   1       19.97       81.66   741
  -2  -5   1      714.78      242.70   322
   5   1   2     7177.22      626.01   558
   1   2   5    14850.83      943.92   259
  -1   5   2    25009.61     1170.34    38
   1  -5  -2    26648.08     1172.06   101
  -1  -5   2     5121.59      583.46   264
  -2  -1   5    17573.20      947.74   600
   5  -1   2      127.93      214.87   720
  -1   5  -2     9421.95      718.37    33
   1  -5   2     8184.10      666.98    99
   2   1   5     6151.06      609.61   425
  -1  -2  -5    40933.60     1385.16   352
  -1  -2   5    23137.84     1119.61   405
  -5  -2  -1      785.83      245.95   552
   1  -2  -5       46.71      195.49    15
   1   2  -5     8920.69      744.58   270
  -2  -5  -1     1942.66      354.21   320
  -5  -2   1     3210.27      433.47   559
  -5   2  -2       -0.12       88.11   752
   2   5   2     3443.26      454.33   272
   5  -2   2      -49.31       95.65   740
   2   5  -2    16016.25      893.45   270
   5  -2  -2       29.77       97.16   752
  -5  -2   2     7115.83      613.69   561
  -2  -5  -2     1303.62      305.43   318
   5   2   2    10462.74      760.15   500
   5   2  -2     6903.25      632.63   509
  -2  -2   5    10826.90      758.06   479
  -2  -2  -5     2342.05      375.50   437
  -2  -5   2     6760.85      614.90   324
  -5  -2  -2    18417.40      961.89   550
   2   2   5      896.41      265.98   349
   2   2  -5     4165.82      503.28   383
  -3   0   5    40793.85     1410.14   738
   5   3   0    29371.56     1350.93   462
   0   3   5     5670.17      587.98   116
  -5  -3   0     3437.99      485.76   505
   0  -3  -5     6489.76      624.74   210
   0   5   3     4073.92      504.92   124
   5   0   3     1877.21      423.39   619
   3   0  -5    20490.63     1058.03   644
   0  -3   5    16655.46      944.43   218
  -5   0  -3     2256.46      423.28   687
  -5   0   3     2272.65      426.21   712
   0  -5  -3     3397.77      460.50   192
   0   5  -3     6456.97      595.20   122
  -3   0  -5    14323.80      884.11   688
  -3  -5   0    13034.70      835.01   371
   0   3  -5    12951.42      857.04   107
   3   0   5    12061.34      816.04   582
   5   0  -3     3214.18      463.29   648
   3   5   0    12371.47      864.78   319
   0  -5   3     4551.56      534.32   195
  -3   1   5      -22.51       68.56   748
  -1   3  -5      117.41      199.26     1
  -5   1  -3      -23.72      165.64   739
  -1   3   5    44097.40     1486.61     1
   3  -1  -5        0.36       68.92   741
   5   3  -1     2681.42      400.23   462
   1   5   3     5103.25      535.52   211
  -3  -5  -1      561.52      219.08   364
   1   3   5     4377.64      528.47   230
  -3   1  -5        7.12       53.01   751
   1   5  -3    18281.86     1023.60   211
  -1  -5   3     6375.54      605.88   269
   3   1   5     1193.12      294.86   481
   5  -1   3     5508.89      534.28   713
  -1  -5  -3     6729.94      635.95   260
   3   5   1      -71.73      142.97   319
   3   1  -5    11105.01      758.99   531
  -5  -3   1      826.92      281.63   507
  -5  -1   3     8020.42      658.48   630
   5   3   1       79.40      187.97   454
   1  -5   3    20994.17     1012.47    99
  -5  -1  -3    11885.93      801.87   606
  -3  -5   1      815.21      253.80   372
   5   1  -3    11041.00      775.87   572
  -1   5   3     6393.06      619.37    38
  -3  -1  -5      914.94      269.24   564
  -5  -3  -1     1886.38      343.67   504
  -1  -3   5     2686.74      416.81   333
   5   1   3     4764.31      519.16   552
  -1   5  -3     5421.37      571.50    32
   1   3  -5     5066.38      546.16   238
  -1  -3  -5     9215.05      696.99   304
   3  -1   5        1.29      161.68   727
  -3  -1   5     8915.51      702.43   615
   1  -3  -5    20737.54      997.01    65
   1  -5  -3     1415.09      344.84   102
   1  -3   5     9632.59      764.51    51
   3   5  -1     1729.69      335.26   320
  -5   2  -3       76.95       78.31   752
   2   5   3      244.67      175.14   272
   5  -2   3        9.31       76.69   740
   5   3  -2     1789.39      340.73   462
   2   5  -3      685.75      244.77   270
  -3  -5  -2     1450.11      290.24   364
   5   3   2      530.96      249.53   451
   5   2   3      836.93      259.42   497
   3   2  -5     5756.46      569.50   448
   3   5   2     1186.43      284.39   317
  -3  -5   2     1036.65      284.98   368
   2   3  -5    21063.94     1078.18   333
  -5  -3  -2      677.89      244.89   502
  -2  -3  -5      621.49      231.18   378
   5   2  -3      646.23      243.73   513
   3   5  -2      501.63      222.60   322
  -5  -2  -3      475.54      209.05   548
  -3  -2  -5     5209.19      560.13   481
  -3  -2   5     1140.60      296.37   527
  -2  -5   3      580.62      233.11   326
  -2  -5  -3      375.42      180.25   318
  -2  -3   5     7109.74      642.32   413
   3   2   5     5678.89      551.04   421
   2  -5  -3       76.73      185.71     2
   2   3   5      881.62      279.39   309
  -5  -2   3      704.13      247.52   566
  -5  -3   2     1338.95      319.76   513
   3   3  -5     2974.41      415.23   389
   5   3   3     3940.41      459.72   450
   3   3   5      637.92      258.92   373
   5   3  -3     4106.63      476.63   462
  -3  -5  -3     1089.11      267.98   364
  -5  -3   3     3013.87      412.25   514
  -5  -3  -3     1388.25      302.04   500
  -3  -3   5     2483.76      377.60   456
   3   5  -3      878.03      268.79   322
  -3  -3  -5      984.63      260.72   435
   3   5   3     1859.75      322.21   316
  -3  -5   3     2272.24      383.34   374
   0   4   5     3162.50      446.58   120
   5   0   4    37451.33     1406.18   613
   5   4   0      -33.46      158.69   423
   0  -4  -5     3772.40      481.45   202
  -5   0  -4    23064.29     1107.82   686
   0   5   4     7074.38      644.55   122
  -4   0   5    22973.72     1080.78   735
  -5   0   4    18538.38     1008.58   719
   0  -5  -4     4480.17      524.78   193
   0  -5   4    12871.70      815.50   196
   4   0   5     7496.07      639.81   600
   0  -4   5     7493.16      624.10   204
   0   4  -5     6912.33      637.56   115
  -4   0  -5     7630.50      660.97   674
   0   5  -4     9920.31      751.48   121
   5   0  -4    20251.47     1041.00   666
   4   0  -5     5640.20      575.85   641
   4   5   0      197.98      192.48   360
   4  -1  -5       -3.17       53.28   741
  -4   1  -5      -32.05      119.51   739
  -5   1  -4       43.73      142.42   739
  -5  -4   1     1372.05      313.07   459
  -4   1   5        2.89       58.37   748
  -1   4  -5     2226.12      372.74     1
  -1  -5   4     4241.30      505.42   269
   1   4  -5     4243.49      523.14   222
   1   5  -4     3349.91      444.44   211
   4  -1   5      160.65      142.92   713
  -4  -5   1     1501.78      324.09   408
   4   5  -1     1079.81      268.37   362
  -1  -5  -4     3552.20      475.20   260
  -1  -4  -5     7749.44      641.29   284
   5   1   4     1369.03      321.80   549
  -1   5   4     1998.38      385.37    38
   5   1  -4     3648.45      458.53   574
  -1  -4   5      834.04      263.32   295
  -4  -1  -5     1188.89      283.35   588
   4   1   5     7417.76      616.35   523
  -4  -1   5     3957.09      473.47   629
   1  -4  -5     5121.51      539.82    88
  -1   5  -4    22191.05     1053.16    29
   4   1  -5    16323.00      891.38   559
  -5  -1   4     4560.50      521.46   636
   1   4   5     4174.38      507.09   213
   1  -5  -4     1534.76      336.15   105
  -5  -1  -4     4677.25      507.59   603
  -1   4   5     4091.71      544.14    14
   1  -5   4    15133.25      913.49   100
   5  -1   4    14074.72      840.16   708
   1  -4   5    13270.72      861.37    80
   1   5   4     1756.86      330.90   207
   5   4  -1     1283.03      312.24   423
  -5   2  -4       -6.31       63.69   752
   5  -2   4        8.91       76.12   740
   4   2   5     2481.36      392.80   462
   4  -2   5        2.94       74.83   752
   2   5  -4     1181.74      310.88   270
   5   4  -2     7733.46      667.52   425
   2   5   4    14717.19      863.18   264
  -2  -4  -5     4957.70      519.29   348
  -4  -5   2     4253.50      507.67   411
   2   4   5     1524.50      335.54   286
  -5  -2  -4      689.67      236.71   547
   4   5  -2     7017.42      626.63   362
   5   2  -4     7227.93      626.93   514
   2  -5  -4       86.52      186.97     5
  -5  -2   4    13959.83      870.14   569
  -2  -4   5     2181.27      403.70   364
   5   2   4     2068.39      370.87   491
  -4  -2   5     3536.30      453.62   553
   4   2  -5     3326.42      441.40   484
  -2  -5   4      965.67      278.75   331
  -2  -5  -4     4930.61      517.24   317
  -5  -4   2     5633.97      564.29   472
   2   4  -5     4865.14      581.45   296
  -4  -2  -5     4480.63      497.76   524
   4   3   5      457.22      209.01   412
  -3  -5   4     1518.23      342.35   375
   3   5   4      241.38      204.86   313
   5   3  -4      489.60      237.24   462
  -3  -4   5      834.43      261.85   415
  -4  -5   3      261.00      169.91   412
  -5  -3  -4     1735.46      328.53   499
   4   5  -3      184.42      162.49   363
  -3  -5  -4      177.89      178.03   364
  -4  -3   5     1844.11      338.43   490
   3   4   5     1122.30      270.74   337
   5   4  -3      118.86      163.49   425
   3   4  -5     1211.20      284.34   350
   3   5  -4     1470.88      315.80   322
   4   3  -5      991.10      293.49   436
   5   3   4      957.54      282.16   452
  -5  -3   4      462.20      216.50   518
  -3  -4  -5     1154.70      284.05   388
  -4  -3  -5      638.47      217.71   471
  -5  -4   3      819.04      250.43   474
   4   4  -5     2167.86      354.56   389
   5   4  -4     2746.64      423.10   426
  -5  -4   4     3211.52      441.99   478
  -4  -4  -5      928.68      241.38   434
   4   4   5      536.47      210.70   379
   4   5  -4     2032.42      358.95   363
  -4  -4   5     6230.03      548.05   452
  -4  -5   4     4109.32      518.46   415
   0   5   5     4700.82      512.63   122
   5   0  -5     6584.94      586.28   669
   0   5  -5     4912.21      544.88   120
   5   0   5     3937.02      474.55   609
   0  -5   5     5331.26      563.00   199
   0  -5  -5     3153.78      440.58   195
  -5   0   5      819.13      277.75   725
  -5   0  -5     6695.01      595.15   674
  -5   1  -5       14.16      106.64   739
  -1  -5   5     2136.76      382.93   269
   1   5  -5     1961.24      374.55   211
  -5  -1   5      823.47      250.45   632
   1  -5  -5     4064.10      496.54   105
   5  -1   5     2622.34      391.35   702
   1  -5   5     3850.80      498.36   100
   1   5   5      775.11      254.18   204
  -5  -1  -5     2929.83      415.82   601
   5   1   5     1084.30      282.54   544
  -1   5   5     2680.79      408.31    37
  -1   5  -5      881.97      279.93    26
   5   1  -5      954.55      280.26   575
  -1  -5  -5     1068.77      291.23   261
  -5   2  -5        0.76       65.30   752
   5  -2   5      -13.04       52.91   748
   2   5  -5     6335.57      611.12   270
  -2  -5   5     2416.60      376.36   332
  -5  -2   5     1077.38      273.09   573
   5   2   5      574.89      234.57   485
  -5  -2  -5     1511.38      311.56   545
   2   5   5     1160.22      284.24   263
   2  -5  -5      133.82      142.12    10
  -2  -5  -5      443.04      202.77   317
   5   2  -5      885.35      273.33   515
   5   3   5      151.19      167.64   446
  -5  -3   5      453.77      228.68   522
  -3  -5   5      249.57      162.28   376
  -5  -3  -5       96.54      155.61   498
   3   5  -5      109.15      163.11   322
  -3  -5  -5      249.08      169.02   364
   5   3  -5     1224.81      266.00   462
   3   5   5      486.58      194.21   310
  -5  -4   5      561.58      199.46   480
  -4  -5   5     1528.32      311.03   416
   5   4  -5      807.32      231.25   426
   4   5  -5      613.82      210.39   364
   0   0   6    45924.20     2192.11    16
  -6   0   0     4740.69      558.73   692
   6   0   0     9046.47      768.18   645
   0  -6   0     3194.80      471.86   188
   0   0  -6    51706.81     1622.81   645
   0   6   0     4210.38      529.83   128
  -6   1   0       77.33      166.65   739
  -1   0   6      -39.81       52.57   748
   0   1  -6    17628.74      948.22     1
   1   6   0     2550.27      399.22   203
   6   0  -1    32829.16     1331.17   646
   1  -6   0    39997.41     1425.81   112
   6   0   1    12767.54      805.75   638
  -6   0  -1     6486.13      593.02   692
   6   1   0     6315.21      583.34   577
   1   0   6    15099.42      874.18   435
   0  -1  -6    24311.70     1094.34   280
   0  -6   1     3533.22      476.96   188
   6  -1   0     4539.72      535.07   718
  -1  -6   0     6393.08      563.88   248
   0   6  -1     6397.02      598.02   128
  -1   6   0    37569.92     1368.42    57
  -1   0  -6    16146.50      946.24   695
   1   0  -6       -6.50      136.80   630
   0  -6  -1     3104.51      455.46   188
   0   6   1     4533.02      521.06   128
   0   1   6     7173.52      615.07    37
   0  -1   6    19604.85      999.09   382
  -6   0   1     6466.64      620.21   697
  -6  -1   0    10627.16      757.10   622
  -6   1   1      -13.43      140.83   739
  -6   1  -1       51.03      148.14   739
   1   6   1      122.43      182.97   203
   6   1  -1      759.21      259.35   582
   1   6  -1     1271.62      312.17   203
   6  -1   1     2125.59      359.77   713
   1  -6  -1     2572.29      416.33   112
   6  -1  -1      726.49      247.43   722
   1  -6   1     3406.37      467.10   112
  -1   6  -1     1053.70      304.41    57
  -6  -1   1      818.50      280.81   625
   6   1   1     1192.58      302.71   574
  -6  -1  -1     1625.47      322.48   618
  -1  -1   6    24718.76     1100.08   568
   1   1   6     9354.63      756.70   299
  -1  -1  -6     5597.22      543.55   448
   1  -1   6       40.56       73.01   752
  -1  -6  -1     2305.81      375.90   247
  -1  -6   1      835.97      267.44   250
  -1   6   1     6312.31      609.41    59
   1   1  -6    40329.02     1468.37   360
  -2   6   0     5064.25      601.89     1
  -2   0   6        4.39      135.65   738
   6  -2   0       21.83       61.88   740
  -6   2   0      -32.22       71.34   752
   6   2   0     2147.10      389.62   528
   6   0   2    13061.71      828.13   631
  -2  -6   0     2277.48      367.01   297
  -6   0  -2    12725.40      846.50   689
   6   0  -2    26812.13     1153.57   639
   0   6  -2     3147.73      453.49   128
  -6   0   2    14212.46      869.06   701
   2   0  -6    55655.09     1694.97   651
   0   6   2     3786.41      491.11   128
   0   2  -6    44145.71     1502.88    66
   2   0   6    38853.95     1437.26   529
   0  -6  -2     3632.25      468.22   188
   0  -6   2     3387.14      472.37   189
  -6  -2   0     1376.95      346.65   572
   0  -2  -6    17411.16      973.26   228
   0  -2   6    39045.89     1433.72   253
   2  -6   0    12539.97      880.81    28
   0   2   6     8534.05      705.89    90
  -2   0  -6    26093.21     1158.36   675
   2   6   0     4833.87      532.95   256
  -6   1   2      -38.35      128.51   739
   6  -2   1        0.18       67.85   740
  -2   6  -1      577.90      275.29     1
  -2   6   1     6590.15      587.98     1
  -6   1  -2      452.12      203.55   739
  -2   1  -6      -25.53       70.93   752
   6  -2  -1       34.94       59.35   740
   2  -1   6        2.79       66.48   748
  -6   2   1       15.19       70.98   752
   6   2   1      143.95      182.30   529
  -6   2  -1       52.43       78.91   752
   1   6   2     1882.45      367.67   203
   1  -6  -2     1889.19      376.23   112
   1   6  -2     1840.02      354.06   203
  -2  -6   1      565.29      236.66   297
  -2  -1  -6     1983.86      376.59   527
   6   2  -1      556.24      216.31   528
  -6  -1   2     2119.82      383.71   629
  -2  -6  -1      267.90      178.92   298
  -2  -1   6     7414.09      619.66   608
   1  -6   2     3971.81      507.17   112
  -6  -2  -1      831.22      280.81   569
   6   1   2     2569.56      413.89   571
   1   2  -6     2603.71      427.72   270
   2  -6   1     3668.44      491.13    26
   6  -1   2     5769.09      560.23   709
  -1  -6   2     4933.03      518.24   252
   2   6  -1     1334.16      297.28   254
   6   1  -2     6919.43      634.35   582
   2  -6  -1     7119.87      622.29    29
  -6  -1  -2     5746.30      571.17   615
  -6  -2   1      943.02      255.32   574
  -1   6  -2     4790.22      548.41    55
   2   1  -6    33826.71     1259.57   479
   1   2   6     9082.78      688.80   253
  -1  -2   6    12097.84      780.57   391
  -1   6   2     2360.35      425.10    58
   6  -1  -2      126.41      142.11   724
   1  -2  -6       35.02      190.53    27
  -1  -2  -6     4461.89      520.94   354
   2   1   6     3028.99      431.89   422
  -1  -6  -2     3620.88      463.09   247
   6  -2   2       25.26       66.10   740
  -2   6  -2      358.90      254.15     1
  -2   6   2    23645.21     1077.82     1
  -6   2   2      -39.38       79.02   752
   6  -2  -2       40.41       60.91   740
   2   2   6    14747.55      897.81   349
   2   6   2     1389.81      329.16   256
  -6   2  -2       22.19       71.08   752
   6   2   2     1594.63      316.64   523
  -2  -2  -6     7949.79      678.00   438
   2  -6  -2    36259.08     1414.46    30
   2  -6   2     6919.29      629.02    25
   2   6  -2      664.76      238.60   254
  -6  -2  -2     1933.47      335.70   568
  -2  -6  -2     1715.43      333.63   297
  -2  -6   2      627.54      247.45   299
   6   2  -2    15332.76      899.34   529
  -6  -2   2     8830.21      694.38   578
  -2  -2   6    23643.48     1123.68   484
   2   2  -6    24119.60     1146.52   384
  -3   0   6     1765.21      323.93   738
   0   3   6     1264.12      321.21   116
   0  -3  -6     3107.58      413.84   207
  -6   0  -3     5204.75      555.98   686
  -6   0   3     7744.09      658.49   705
   0  -6  -3     1861.97      369.00   188
   0  -3   6     8363.81      669.64   221
   0   6  -3     3321.68      460.77   127
   0  -6   3     3113.51      462.36   190
  -3   0  -6     6540.44      588.93   679
   6   0   3    19490.02     1001.14   625
   0   3  -6    11142.41      756.13   101
   3   0  -6     5704.97      590.09   642
   6   0  -3     5368.08      562.07   640
   3   0   6     5126.55      535.24   573
   0   6   3     2649.82      417.37   127
  -3   1   6      -26.61       57.03   748
  -1   3  -6       24.25      159.51     1
  -1   3   6     4661.97      519.97     1
  -6   1  -3     1053.55      248.25   739
   3  -1  -6      -20.95       56.81   741
   1   6   3      691.99      244.59   203
   1  -6  -3     3218.11      460.00   112
  -6  -1  -3     1312.09      308.60   612
   1   6  -3     1496.78      340.30   203
   3   1   6     4950.90      523.22   482
  -1  -3   6     4632.67      513.70   335
  -1   6  -3     4067.47      504.97    55
   1  -6   3    22211.27     1046.59   112
  -3  -1  -6     7728.30      652.13   561
   1  -3  -6     9095.49      703.77    70
   1   3  -6     4561.99      546.72   238
  -3   1  -6        4.77       80.40   751
  -1  -6  -3     3869.42      453.10   246
   3   1  -6    23659.37     1064.85   532
   3  -1   6       19.48      100.87   720
  -3  -1   6    14505.63      890.21   622
  -1  -6   3     2729.44      409.07   253
   6  -1  -3       27.92      111.31   728
  -1  -3  -6    32981.95     1285.20   304
   6   1  -3      733.04      245.52   584
   1   3   6    11838.41      773.08   226
   1  -3   6     2268.68      398.09    46
   6  -1   3     6780.15      615.10   703
   6   1   3     1212.91      286.97   567
  -6  -1   3     1106.92      282.06   638
  -1   6   3    20467.16     1043.40    58
   6  -2   3       -7.05       58.93   740
  -2   6  -3       96.88      190.41     1
  -2   6   3     4063.65      496.10     1
  -6   2   3       11.14       78.52   752
   6  -2  -3      -25.94       55.40   740
  -3  -6   2      339.10      230.77   340
  -6   2  -3       -7.90       60.94   751
  -3  -2  -6      234.86      184.27   482
  -2  -3   6     1690.88      347.94   415
  -6  -2   3     1115.11      293.01   581
   6   2  -3      932.20      267.82   531
   3   2   6     1277.88      293.07   410
   2   3  -6     1325.15      315.44   333
   2   6   3     1075.68      272.13   253
   6   3  -2     5668.61      569.13   481
   3   2  -6     2755.72      415.81   448
   2  -6   3     2371.53      451.11    24
  -2  -3  -6      570.22      213.01   378
   6   2   3     1294.01      302.92   518
   2   3   6     1210.17      301.91   302
   2   6  -3     1276.43      314.82   254
  -6  -2  -3      613.94      224.53   565
  -2  -6   3      922.93      270.54   301
   2  -6  -3     3714.23      496.70    32
  -3  -2   6     5170.24      533.15   531
  -2  -6  -3     1198.05      287.72   297
   3   6  -2     2648.92      412.88   298
  -3  -6   3      390.56      206.04   348
  -3  -3   6    17863.47      925.99   456
  -6  -3   3     1315.04      289.88   531
   3   3  -6    10056.50      796.06   389
   3   3   6     5808.36      575.93   366
   6   3  -3      704.29      232.06   484
  -3  -3  -6     4712.16      508.23   435
   3   6  -3      571.47      219.57   298
   4   0  -6    22878.07     1070.71   671
  -4   0   6    45434.91     1476.64   738
   0  -4  -6     4281.96      513.71   202
   0   4  -6     9705.56      694.59   116
   0  -4   6     5842.58      563.71   210
  -6   0  -4     5371.97      559.46   669
   0  -6  -4     2083.22      370.19   189
  -6   0   4     3073.87      443.93   711
   4   0   6     8729.92      708.66   594
   6   0  -4     5502.20      567.56   650
   0   6  -4     3697.01      471.33   125
   0   6   4     2613.88      414.94   126
   0  -6   4     3661.94      488.76   192
  -4   0  -6     4168.22      499.41   671
   0   4   6     2443.20      441.50   118
   6   0   4     7203.54      624.85   619
   4  -1  -6       13.07       42.80   741
  -4   1  -6       50.37       84.50   739
  -6   1  -4     1710.65      317.98   739
  -4   1   6       -6.27       52.26   748
  -1   4  -6    16084.40      913.26     1
   1  -6  -4     1591.36      342.54   112
  -6  -1   4     2146.68      373.53   645
   1   6  -4     1818.53      353.67   203
  -1  -4   6     5268.70      563.91   296
   1  -6   4     2518.44      388.03   112
   4   1   6     7123.80      622.05   516
  -6  -1  -4     5806.46      545.94   612
   1  -4  -6     8730.12      681.32    94
   1   4   6     1776.77      325.73   211
  -1  -4  -6     6373.60      592.75   285
   1   4  -6    10090.66      710.16   220
  -1   4   6    10931.58      767.90    12
   6  -1   4     9114.02      688.39   698
  -4  -1  -6     4482.07      511.17   584
   6  -1  -4        5.24       94.69   731
  -1  -6   4     3269.53      446.59   257
   4   1  -6     6397.61      564.35   560
   6   1  -4     2858.76      424.49   586
  -1   6   4     1118.37      321.75    59
  -1   6  -4     3839.74      464.80    53
   1  -4   6    31128.95     1248.11    81
   6   1   4     2244.26      381.06   562
   4  -1   6     8079.00      635.44   703
  -1  -6  -4     2283.00      375.04   249
   1   6   4     1269.34      286.61   201
  -4  -1   6     3022.22      437.97   655
   6  -2   4       -4.60       50.16   740
  -2   6  -4      134.29      187.56     1
  -6   2   4        5.61       66.53   752
  -2   6   4     1860.22      368.36     1
   6  -2  -4       -9.36       52.26   740
  -2  -4   6    12689.88      863.38   364
  -6   2  -4       -4.49       46.92   751
   6   2   4     5357.69      536.78   516
   2  -6  -4     1654.49      402.03    32
  -2  -4  -6     2582.91      430.61   348
   4  -2   6      -10.45       67.82   751
  -4  -2   6    14029.48      884.31   559
  -4  -2  -6     2256.00      406.12   522
   2   4   6     3133.50      450.65   285
   4   2   6     5460.84      577.78   451
   2   6  -4     4996.52      517.69   254
   4   2  -6    10316.69      777.10   485
   2  -6   4     9862.13      767.22    24
  -6  -2   4     1291.58      273.47   584
  -6  -2  -4     3882.77      465.44   563
   2   4  -6     5115.80      584.74   296
  -2  -6  -4      361.23      202.81   297
  -2  -6   4     8184.83      657.66   302
   2   6   4     3424.36      430.85   248
   6   2  -4      930.60      268.01   531
  -3  -6   4     1473.50      338.81   348
   4   3   6     3961.46      469.88   410
   3   4   6      638.06      226.88   336
  -4  -3  -6      568.18      213.10   469
  -4  -3   6     2411.64      378.66   500
   6   3  -4     1456.32      333.90   483
  -3  -4   6     5163.44      528.01   417
  -6  -3   4     9789.17      727.50   541
   3   4  -6     1297.76      304.24   350
   3   6  -4     4959.57      517.27   298
   4   3  -6      601.94      235.97   436
  -3  -4  -6      638.49      228.79   388
   4   4   6      664.49      254.36   375
  -4  -4   6     1234.41      304.98   450
   4   4  -6    10537.14      765.28   389
  -4  -4  -6     1235.51      296.91   434
   5   0  -6     1849.79      357.07   671
   0   5  -6     3358.35      473.19   120
   0  -5   6     5029.34      531.37   202
   6   0  -5     3078.41      428.51   668
   0   6  -5     2930.18      438.01   124
   6   0   5     1133.45      288.37   613
  -5   0   6     3554.39      443.37   731
   5   0   6     2653.09      407.94   603
   0  -5  -6     1826.67      348.10   196
  -5   0  -6     9656.06      703.51   683
   0  -6   5     3513.92      457.03   194
   0   5   6     1263.10      325.99   120
  -6   0   5     2331.50      380.31   717
  -6   0  -5     1055.30      285.64   684
   0   6   5     1257.45      308.55   124
   0  -6  -5     1307.18      319.70   191
  -5   1  -6      868.81      221.53   739
  -6   1  -5     1635.88      300.35   739
  -1  -5   6     8716.72      707.11   269
   1  -6  -5      471.94      235.11   112
   1   5  -6     6623.94      643.23   211
   1   6  -5     1118.94      289.49   203
   1  -6   5     1929.19      336.39   112
  -1   6  -5     3847.62      455.38    53
   1   5   6     4369.41      499.89   203
   6   1   5      508.39      215.85   561
  -1  -6   5     1148.24      280.45   254
   6  -1   5     2708.13      422.73   695
  -1   5   6     6743.81      600.98    37
   6   1  -5     1201.57      312.15   591
   6  -1  -5       52.75       82.63   734
  -1   6   5      571.41      250.14    59
  -5  -1  -6     5390.25      548.80   600
   5  -1   6     5933.70      550.36   695
  -1  -6  -5      759.09      247.28   247
   1   6   5      805.54      252.52   198
   5   1   6     4518.85      518.96   539
  -1  -5  -6     6652.72      588.80   263
  -1   5  -6     6078.35      633.24    22
  -6  -1   5     1413.70      313.52   661
   1  -5   6     6527.82      613.78   105
   5   1  -6     9417.19      700.13   577
  -5  -1   6     3217.10      443.53   666
  -6  -1  -5     2066.47      348.52   611
   1  -5  -6     4588.86      497.91   110
  -2   6  -5       21.92      134.33     1
  -6   2   5       35.56       67.87   748
  -2   6   5     9081.47      676.44     1
   5  -2   6       -5.59       49.53   748
  -5   2  -6      -20.12       65.14   752
   6  -2  -5       -0.55       52.33   740
   2   5  -6      985.70      276.16   270
  -6  -2  -5      225.39      152.64   560
   5   2   6      471.44      199.68   481
  -2  -5   6     1101.17      256.35   335
  -2  -6  -5      -17.77      113.66   298
   2   5   6      713.60      251.65   261
   2  -6  -5     2469.49      390.46    33
  -6   2  -5        7.00       46.00   751
   5   2  -6      711.65      262.60   517
   2  -5  -6       -9.29      130.17    16
   2  -6   5     2603.75      471.08    24
  -2  -6   5     1037.21      252.11   310
  -5  -2   6     1522.10      310.55   580
   6   2   5      225.63      165.14   511
   6   2  -5     1984.18      337.56   532
   2   6   5      917.49      244.71   246
   2   6  -5      441.09      192.34   257
  -5  -2  -6      681.12      224.73   544
  -2  -5  -6      258.26      167.94   319
  -6  -2   5      463.07      178.46   590
  -5  -3   6     8370.24      652.82   527
  -3  -5   6     8507.79      674.16   378
   5   3   6    11196.08      802.01   442
   3   5   6     1569.15      348.93   305
   3   6  -5      890.01      262.12   298
   5   3  -6     5370.56      527.01   463
   6   3  -5      881.09      243.09   483
  -3  -6   5      649.80      236.45   349
  -3  -5  -6     2150.66      369.33   364
  -5  -3  -6     3165.22      420.63   497
   3   5  -6     1198.61      294.83   320
  -6  -3   5      782.62      224.98   538
  -5  -4   6      932.37      239.43   482
   5   4  -6      560.04      186.67   426
   4   5  -6      247.51      157.35   364
  -4  -5   6      126.35      164.25   419
   0   6  -6     3444.13      465.09   122
   6   0   6     3518.32      461.06   611
   0  -6  -6     1725.90      326.55   192
   0  -6   6     1633.28      374.35   196
   6   0  -6    17312.80     1002.37   670
  -6   0  -6    10181.01      739.91   681
   0   6   6     1632.17      328.16   122
  -6   0   6     5429.49      545.12   723
  -6   1  -6     6044.12      566.76   739
   1  -6   6     5525.88      558.02   112
   6   1  -6     3474.79      459.77   592
  -1   6   6     4556.42      537.72    59
   6   1   6     1664.55      330.04   558
  -1  -6   6     2488.34      380.17   255
  -6  -1  -6     2934.38      404.00   609
   6  -1  -6        9.38       81.48   735
   1   6   6      787.12      248.63   196
  -1  -6  -6     1204.97      279.37   250
   1  -6  -6     4761.59      518.39   116
  -1   6  -6     1907.24      359.64    49
   6  -1   6     9108.28      721.16   692
  -6  -1   6      952.38      262.81   640
   1   6  -6     1875.95      344.31   202
  -6   2   6        8.92       53.35   748
  -2   6  -6       56.17      142.04     1
  -2   6   6     4473.43      506.17     1
   6  -2  -6       -8.24       49.13   740
   2   6   6       59.36      132.96   246
  -6   2  -6       14.27       48.10   749
  -6  -2   6     2157.32      361.93   592
  -2  -6   6     1189.76      306.90   312
   6   2  -6     1382.29      310.57   533
   2   6  -6      756.01      268.87   256
   2  -6  -6     4860.59      533.15    37
   2  -6   6     2394.11      432.24    26
   6   2   6     2563.50      400.94   506
   3   6  -6      436.82      198.06   298
   6   3  -6     1005.47      264.47   493
  -6  -3   6      745.16      239.78   543
  -3  -6   6      437.63      200.80   356
   0   0   7     2187.21      382.08    16
  -7   0   0     5211.27      590.25   692
   7   0   0    10491.74      786.81   637
   0  -7   0     3232.65      449.49   186
   0   7   0     4727.35      540.73   131
   0   0  -7      131.26      206.37   730
  -7   1   0      838.13      236.83   739
  -1   0   7      -11.25       61.25   748
   0   1  -7      193.53      173.19     5
  -7  -1   0     1471.79      337.59   629
   7   0   1     3415.45      444.72   645
  -1  -7   0     3322.10      422.13   236
   7  -1   0     5858.42      614.56   709
   1  -7   0     2819.51      426.38   118
   7   0  -1     2524.63      422.34   646
  -1   7   0     3669.91      461.49    71
   1   7   0     5310.68      576.34   196
   0  -1  -7    26583.33     1149.39   286
   0  -7   1     2302.45      383.90   186
   0   7  -1     3608.88      463.87   131
   7   1   0     4598.18      529.07   586
  -7   0   1     4085.86      502.90   694
   1   0   7     1585.84      322.99   403
  -1   0  -7     1287.75      296.08   652
   0   1   7    14365.55      864.41    33
   1   0  -7       13.62       65.58   647
   0  -7  -1     4617.68      521.99   186
   0  -1   7     2156.45      360.14   437
  -7   0  -1     1432.78      330.64   692
  -7   1   1       60.04      110.63   739
  -7   1  -1      499.85      201.17   739
  -1  -7  -1       38.01      131.73   235
  -1   7  -1      767.05      270.89    72
   1  -7  -1     1536.04      330.14   118
  -7  -1  -1      370.94      203.63   628
   1  -7   1     2351.38      403.60   118
   1   7  -1     2010.48      363.60   196
   7   1   1      576.40      221.34   583
  -7  -1   1     1186.99      274.43   632
  -1  -1  -7     4119.20      485.19   448
  -1   7   1     2666.08      409.74    71
   1   1  -7    14063.80      880.44   360
   7  -1   1     2530.72      380.40   704
  -1  -7   1      298.32      199.00   238
   7   1  -1      517.56      225.80   591
   1  -1   7       52.60       62.26   669
   1   1   7     4591.06      482.39   289
   7  -1  -1     2539.81      377.66   711
  -1  -1   7     7578.95      629.41   597
  -2   0   7       -0.94       89.07   738
   2   0   7     1766.06      333.68   537
  -7   0   2    11049.31      767.71   697
   0  -2  -7     9930.60      728.05   229
  -2   7   0      977.07      308.97     1
   7   0  -2     6333.97      586.10   642
  -7   2   0       10.03       60.96   740
   2  -7   0     1389.20      336.14    52
   0   7   2     5435.49      547.51   131
  -2   0  -7     1565.51      325.08   676
   0   7  -2     2907.26      450.16   134
   0  -7  -2     2636.39      424.43   186
   0   2  -7    22987.29     1061.90    59
   2   0  -7     2423.44      374.88   644
   0   2   7     6053.72      573.38    86
   7   0   2    10344.90      774.01   635
  -7   0  -2     7384.97      664.00   689
   0  -7   2     1884.33      374.39   187
   0  -2   7    36283.73     1472.30   263
  -7   1   2       -5.97      107.43   739
  -2   1  -7       -6.76       72.19   752
  -7   1  -2     2436.52      358.42   739
  -7  -1  -2      148.12      182.40   621
   7   1   2     2916.74      411.79   582
  -2   7  -1     1230.28      304.82     1
   1   2  -7    10777.01      797.02   270
  -2  -1  -7     8513.05      655.83   527
   2  -7  -1     4020.70      479.42    52
   1  -7   2     2152.94      368.33   118
   2   1   7     7376.23      651.89   406
  -1  -7   2      867.37      265.59   238
   7  -1  -2     4660.97      498.02   713
  -7   2   1      -15.02       65.02   743
   1   7  -2     3578.33      450.64   196
  -1   7  -2     5204.45      520.54    70
  -7  -1   2     1867.89      381.55   645
   1  -2  -7       38.38      140.44    31
   2   1  -7     6079.91      570.37   480
   7   1  -2     1441.10      301.36   592
   1   7   2      957.22      270.62   195
  -2   7   1     3137.09      444.08     1
   1   2   7     1516.92      314.06   243
   2  -1   7       18.42       48.10   670
  -1  -2  -7     3690.56      477.12   354
   7  -1   2     6562.40      577.90   700
  -1  -2   7     7818.97      662.90   419
  -2  -1   7     4554.03      487.04   624
   2  -7   1     2281.35      375.01    52
  -1   7   2     2042.01      386.44    71
   1  -7  -2     1603.85      346.13   119
   2   2   7      799.47      244.46   349
  -2   7  -2    17532.06      974.31     1
   2  -7   2     6995.01      660.55    51
  -2  -2  -7     3042.51      432.90   438
   2  -7  -2     2816.84      431.02    53
   2   2  -7     6642.78      581.01   385
  -7   2   2       87.32      112.55   747
  -2   7   2     1075.66      302.69     2
  -2  -2   7     7600.47      623.46   489
  -3   0   7      960.65      234.17   738
   0  -3  -7    11505.97      785.73   207
   7   0   3     2784.73      419.84   631
  -7   0   3     2549.62      414.95   701
  -7   0  -3     3047.10      422.57   686
   0  -7  -3     1411.09      328.76   186
   0   7  -3     2541.60      406.23   129
   7   0  -3     9188.14      700.76   643
   0   7   3     1689.86      343.64   134
   3   0   7     8834.47      662.73   563
   0   3  -7    11514.17      793.54    96
   0   3   7     7424.99      635.53   107
   0  -7   3     1757.37      356.00   188
   3   0  -7    10741.95      753.55   640
   0  -3   7     9482.70      698.73   223
  -3   0  -7     5019.61      527.74   682
  -1   3  -7        3.01      122.05     1
   7   1   3       51.65      143.41   604
  -7   1   3       25.51       89.87   739
  -1   3   7     1720.06      346.76     1
  -7   1  -3      429.47      212.05   739
   3  -1  -7        2.87       56.78   741
   1  -7   3     3381.80      453.58   114
   1   3   7     6809.90      594.46   222
   1   7  -3     4737.40      514.66   196
   1  -3   7     6158.91      634.75    52
   1  -7  -3     1042.69      263.63   119
  -3   1  -7        9.49       53.56   749
  -3  -1  -7     2278.46      340.93   561
  -1   7   3     3760.31      489.49    72
  -3  -1   7     4640.34      501.36   633
   3  -1   7      151.51      122.75   708
  -1   7  -3     1657.48      332.64    67
   1   3  -7     2383.95      399.28   236
  -1  -7   3      459.70      214.35   240
  -7  -1   3      758.41      232.55   637
   7  -1   3     1455.80      321.71   696
   3   1   7     2548.67      387.19   472
   7  -1  -3      707.92      215.38   717
   1  -3  -7      905.41      265.09    73
  -1  -3   7     4692.67      526.82   340
  -1  -3  -7     1218.60      281.95   305
   7   1  -3      973.72      257.67   593
   3   1  -7     8866.74      663.22   532
  -2   7  -3      205.06      185.70     1
  -3  -2  -7      187.46      172.38   482
   2  -7   3      546.04      244.17    51
   2  -7  -3      136.96      176.05    54
  -2  -3  -7     3209.42      427.86   378
  -2   7   3      730.23      234.81     3
   2   3   7     1735.29      358.47   301
   3   2   7      361.83      221.26   406
  -7   2   3       -4.04       57.36   751
   3   2  -7     8531.25      655.97   448
  -2  -3   7      660.76      220.47   419
   2   3  -7     2145.69      383.63   332
  -3  -2   7     4559.03      516.46   540
   7  -3   3      -11.36       51.46   752
   3   3  -7     3355.21      438.56   389
  -3  -3   7     1531.70      314.67   469
   3   3   7      688.83      227.04   362
  -3  -3  -7      664.47      233.85   435
  -4   0   7    11340.74      747.41   738
   4   0  -7     2981.72      416.70   671
   0   4  -7     6936.31      612.46   116
   0  -4  -7     1495.09      320.06   202
   0  -4   7     5658.11      561.54   210
  -7   0  -4     9351.81      684.72   685
   0   4   7     1153.81      285.23   116
   0  -7  -4     1273.50      295.37   187
   0   7  -4     1825.86      368.59   128
   4   0   7     2074.76      375.20   585
   7   0   4     1926.04      378.13   627
   0  -7   4     3382.90      455.58   189
   7   0  -4     3241.83      458.23   650
  -4   0  -7      982.75      265.86   683
   0   7   4     1708.90      331.97   128
  -7   0   4     7160.62      650.70   707
  -7   1   4       32.35       86.79   739
   4  -1  -7        7.42       44.68   741
  -4   1  -7       14.57       84.03   739
  -4   1   7       -3.48       58.87   748
  -1   4  -7     5663.87      538.80     1
  -7   1  -4     1501.49      311.54   739
   1   4   7      396.33      182.04   211
   7  -1   4     8475.08      657.09   695
   1  -7  -4     1258.69      296.42   119
  -1  -4  -7      400.18      178.56   285
  -4  -1  -7      894.74      262.02   582
  -1   7  -4     2755.43      416.37    66
   4  -1   7     1512.48      320.53   696
   1   4  -7     4981.15      539.14   219
   4   1  -7      704.60      230.13   563
   1   7  -4     1236.46      291.31   195
   1  -4   7     2831.93      439.32    82
   1  -7   4     1826.59      331.91   119
   7   1  -4      777.49      256.83   595
   1  -4  -7     3359.70      427.99    97
  -1  -7   4      629.08      228.91   241
  -1  -4   7      611.06      224.09   305
  -1   7   4     2118.16      377.43    71
   4   1   7     1630.29      311.45   510
  -1   4   7     1031.52      270.96    11
  -4  -1   7      621.80      224.47   648
   7  -1  -4      968.60      232.49   720
  -7  -1   4     1161.05      303.87   656
  -2   7  -4     2182.03      364.29     1
  -2  -4  -7      628.69      234.94   348
  -7   2   4       -4.93       60.76   752
   2  -7  -4     2789.43      403.72    55
   2   7  -4      902.18      268.49   239
   4  -2   7      -18.46       60.67   741
  -2  -4   7     2374.42      369.92   368
   4   2   7     1103.21      274.64   448
   2   4  -7     4138.03      534.57   295
  -4  -2  -7      930.76      256.28   521
   2   4   7     6569.19      590.45   278
  -4  -2   7      398.85      180.53   567
   4   2  -7     9376.16      674.52   485
   2  -7   4     1735.99      354.35    52
  -2   7   4     7480.54      658.04     2
  -4  -3   7      638.33      218.64   504
  -4  -3  -7      964.67      247.86   469
  -3  -4  -7     1242.05      281.72   387
   4   3  -7     1426.91      287.89   437
   3   4   7      263.21      153.66   334
   4   3   7     -153.86      160.78   406
   7  -3   4      -36.13       64.27   751
  -3  -4   7     1615.28      317.61   421
   3   4  -7     2285.58      368.94   350
   4   4  -7     1904.32      342.77   389
   4   4   7      214.96      161.49   373
  -4  -4  -7      489.37      198.39   434
  -4  -4   7      871.37      233.07   459
   5   0  -7     2101.61      347.52   671
   0  -5   7     1695.17      348.55   202
   0   5   7     2184.77      391.34   120
   5   0   7     1506.97      314.35   600
  -5   0  -7      879.24      265.41   661
   0   7   5      261.98      244.15   128
   0   5  -7     3435.31      448.48   119
   0  -7   5     1979.37      353.46   190
   0   7  -5     1379.83      308.93   127
   0  -7  -5      935.77      266.71   188
  -5   0   7     6769.69      608.23   737
   7   0  -5     1500.19      327.58   667
  -7   0   5      929.71      281.84   711
   0  -5  -7     2717.14      399.67   199
  -7   0  -5     1972.18      385.63   682
   7   0   5      587.15      235.58   619
  -5   1  -7      788.12      204.75   739
  -7   1  -5      387.51      185.43   739
   1   5   7      448.79      185.56   203
   1  -7  -5      605.81      230.52   119
   1  -5  -7      296.29      163.34   112
   1  -7   5     1573.74      342.60   119
   5   1   7      502.33      195.53   531
   1  -5   7     2493.25      484.45   103
  -7  -1   5      615.01      225.86   641
  -5  -1  -7      264.81      173.99   599
  -1   7   5      379.46      207.12    71
  -1  -5   7      629.04      247.48   276
   7  -1  -5       86.67      101.67   722
  -1   5  -7     1930.77      356.72    20
   7  -1   5     1749.39      327.06   690
   7   1  -5      295.75      177.53   597
  -1   5   7      355.17      193.59    35
   1   5  -7      680.07      233.93   209
  -1  -7   5      799.54      229.44   245
  -1   7  -5     1239.38      286.60    69
   1   7  -5     2274.10      366.64   193
  -5   1   7       -5.02       48.02   743
   5  -1   7     2379.72      366.05   692
  -5  -1   7      476.30      202.70   651
   5   1  -7     1655.85      310.71   581
  -1  -5  -7      735.75      225.50   268
   7  -2  -5       -4.58       47.51   740
   5  -2   7        6.40       59.26   748
  -5   2  -7       22.73       58.22   752
  -2   7  -5     3789.66      456.85     1
  -7   2   5       -7.72       53.32   752
   2   5  -7      717.83      232.97   270
  -2  -5   7      144.76      165.19   335
  -2  -7   5      937.76      252.59   290
   5   2   7      447.44      195.54   482
   2   7  -5      999.45      272.15   239
   7   2  -5      301.40      170.65   548
  -5  -2  -7      154.79      131.26   543
   2  -7   5     9077.71      718.00    52
   2   5   7      435.87      184.88   258
   2  -7  -5      337.13      234.60    57
  -2   7   5      849.80      248.60     2
   2  -5  -7      121.52      164.30    19
  -2  -5  -7     1296.66      284.46   321
   5   2  -7      700.66      213.09   517
  -5  -2   7     1980.89      348.14   584
   3   5   7      442.27      191.50   302
  -5  -3  -7      237.32      172.97   496
  -3  -5  -7      194.18      158.67   363
   5   3   7      204.46      174.58   441
   3   5  -7      528.27      206.01   320
  -5  -3   7      316.71      178.40   530
   7  -3   5       14.20       60.11   747
   5   3  -7      357.12      180.79   463
  -3  -5   7     1560.38      294.80   383
  -4  -5   7       40.33      102.68   422
  -5  -4   7     1100.11      276.91   481
   5   4  -7     1013.34      263.98   426
   4   5  -7      636.02      238.32   363
   6   0  -7      981.30      266.22   671
   0   6   7      395.72      194.60   122
   7   0  -6     2861.38      417.40   669
  -6   0   7      551.03      207.37   728
   6   0   7     2467.97      382.69   607
   0   6  -7     1832.58      356.73   120
   0  -6   7     1220.34      295.15   199
   0   7   6      557.96      230.77   126
  -7   0   6     1889.01      351.04   716
   7   0   6     2029.22      365.24   613
  -7   0  -6     1501.60      322.21   675
   0   7  -6     2030.74      362.09   124
   0  -7  -6      721.75      235.03   190
   0  -6  -7      978.69      261.78   195
  -6   0  -7     3133.63      418.98   663
   0  -7   6     1901.31      346.07   193
  -6   1  -7      277.59      176.01   739
   1  -6   7      831.76      255.46   112
   1  -7   6      898.14      266.58   119
  -7  -1   6      268.85      179.09   667
  -7   1  -6     1685.88      308.11   739
  -6  -1  -7      470.30      181.56   608
  -6  -1   7      642.46      211.11   670
   7  -1   6     2761.07      412.71   668
   1  -6  -7      156.79      156.48   118
   6   1   7      279.99      178.28   552
  -1  -6  -7      208.19      170.71   252
  -1  -6   7      395.89      182.76   260
   1  -7  -6     1030.22      267.19   120
   6   1  -7      405.37      195.94   592
  -1   6  -7      728.04      221.44    45
  -1   7   6     1095.30      268.02    74
  -1   6   7      443.96      197.56    57
   1   6  -7      855.47      258.67   199
   6  -1   7     1059.36      251.02   664
  -1   7  -6     3587.78      435.09    62
   1   7  -6     1591.25      302.72   192
   7  -1  -6      143.68      116.41   724
   7   1  -6      909.58      258.80   599
   6  -1  -7       -5.05       63.85   737
  -1  -7   6     2539.45      380.19   247
   1   6   7      606.08      197.48   194
  -2   6  -7       27.42      106.40     1
   7  -2  -6      -31.96       49.35   740
  -2   6   7      612.44      207.43     1
  -7   2   6       -3.84       41.25   748
  -2   7  -6      343.13      181.19     1
   6  -2  -7        2.61       46.92   741
  -7  -2   6      632.03      248.12   604
   2  -7   6      632.48      239.82    52
  -2  -6   7      492.14      207.10   315
   2   7  -6      639.69      204.99   238
   2  -6   7     1905.73      370.43    26
  -6  -2   7      215.86      159.62   598
  -6   2  -7      -11.62       53.65   749
  -2   7   6      399.16      181.46     1
   2  -6  -7     3928.82      453.75    42
  -2  -7   6     1809.85      322.93   295
   6   2  -7      285.26      157.66   533
   2  -7  -6      334.81      190.74    61
   7   2  -6     1056.88      267.62   548
   2   6  -7      486.29      197.80   253
   3   6  -7     1215.10      299.15   298
   7  -3   6      -15.35       58.37   750
   6   3  -7      538.24      221.62   493
  -3  -6   7     9738.74      719.15   360
  -6  -3   7      500.06      209.29   548
   7   0  -7     1323.59      321.19   671
   0  -7  -7        1.98      117.97   187
   0   7   7     1180.91      298.53   128
   0  -7   7      806.71      260.07   195
   0   7  -7     1080.77      298.56   122
  -7   0  -7     1030.26      281.06   680
  -7   0   7     3185.03      410.43   722
   7   0   7      337.87      194.08   611
  -7  -1   7        7.32       99.09   670
  -1   7   7      901.19      235.47    74
   1  -7  -7      212.96      153.43   121
  -7   1  -7      760.06      229.37   739
   7  -1  -7        6.26       68.33   727
  -1  -7   7      114.01      162.25   251
   1  -7   7     1634.56      312.89   120
   7  -1   7      688.92      214.63   681
   7   1  -7      180.20      140.75   600
   1   7  -7      167.62      140.51   190
  -1   7  -7      308.91      183.36    60
   7  -2  -7       -9.84       39.96   740
  -7   2   7        9.30       51.46   748
  -2   7  -7      283.38      167.05     1
   2  -7   7      436.02      179.34    52
  -2  -7   7      186.07      154.36   296
  -2   7   7      753.59      248.44     1
  -7  -2   7      742.65      247.01   607
   2  -7  -7      437.40      201.61    63
   7   2  -7      262.82      144.86   549
   2   7  -7      374.33      165.88   237
  -7   3  -7       -7.59       49.13   752
   7  -3   7        4.39       46.33   748
   0   0   8      147.52      151.76    16
   0   0  -8      141.45      145.24   603
  -1   0   8        2.90       54.24   748
  -8   1   0     3357.10      426.13   739
   0  -1   8    37736.47     1417.30   431
   1   0  -8        4.83       54.58   644
  -1   8   0     2084.80      365.80    82
   1  -8   0     3384.66      494.50   121
   8  -1   0     7980.34      652.53   700
   1   0   8    14103.01      852.52   376
  -1   0  -8    14009.19      882.13   679
   0   1   8     8752.18      663.07    32
   0  -1  -8    17851.33      962.60   298
  -8   1   1      280.01      151.49   739
  -8   1  -1      801.49      233.26   739
   1   1   8    10967.00      791.39   286
   1  -8   1     1307.42      315.40   121
   8  -1   1     1942.79      345.52   697
   1  -1   8      -12.57       54.52   658
  -1  -1  -8     3034.51      459.98   448
  -1   8  -1      291.59      205.46    81
  -1  -1   8     9788.92      686.56   614
   8  -1  -1     1561.92      309.60   702
   0  -2  -8     6658.38      595.67   229
   0  -2   8     5401.68      553.40   269
  -2   0   8       23.57       52.67   751
   0   8  -2      878.20      284.45   132
  -2   8   0     2997.89      431.40    21
   0   2   8     1792.29      334.07    85
  -2   0  -8     2648.98      382.91   672
   2   0   8     2924.07      409.56   508
   2  -8   0      980.15      298.07    66
  -8   1  -2       24.21      170.19   711
   1  -8  -2       14.50      153.65   101
  -8   1   2      245.98      144.22   739
  -2   1  -8       -1.36       61.94   752
  -2   8   1      108.08      149.73    28
  -1  -2   8       59.68      144.83   416
  -2   8  -1      558.17      221.22    21
   8  -1  -2     3940.93      464.36   707
  -1   8  -2     1550.05      314.21    81
   2  -8   1     1061.74      286.95    65
  -2  -1  -8     2607.94      393.13   527
   2  -8  -1       56.48      125.94    66
   8  -1   2     5408.50      540.54   693
   1  -8   2     1924.02      349.40   121
   1  -2  -8       60.10      165.41    36
  -2  -1   8    10975.82      746.53   634
   2   1   8     2765.00      425.49   397
  -1  -2  -8     2379.90      415.42   361
  -1   8   2      661.24      244.11    82
   2  -1   8        0.60       47.16   712
   1   2   8     8431.95      663.05   232
  -2  -2  -8     2404.59      361.68   438
  -2   8   2     1417.59      321.54    22
  -2   8  -2      607.63      232.18    20
   2  -8  -2     2016.00      375.82    68
   2  -8   2      398.35      211.98    65
   2   2   8      506.00      226.34   339
  -8   3   0       28.20       70.73   752
  -3   0   8      -19.06       71.36   739
   8  -3   0        0.35       59.23   740
   3   0   8    18059.46      979.55   558
   0  -8   3     1339.53      327.25   186
   0   3   8     1971.25      358.49   105
   0  -3  -8     3001.05      432.19   214
   3  -8   0      118.71      181.93     2
   0   8  -3     1141.74      307.90   131
  -3   0  -8     5212.26      568.55   684
   8   0  -3     2254.60      364.12   659
  -8   3   1       17.01       70.27   752
  -8   3  -1       33.48       57.85   752
  -8   1   3      137.53      121.17   739
  -1   3   8     4750.07      508.43     4
   8  -1   3     2156.87      353.90   695
   8  -3   1        7.64       61.64   740
   1  -8   3     3947.59      469.70   121
   3  -8  -1       -4.93      148.52     2
  -3  -1  -8     1142.39      263.03   559
   8  -1  -3      996.61      254.35   709
  -3   1  -8      -16.55       50.41   747
   8  -3  -1       -1.85       58.71   742
   1  -3  -8     4950.35      523.47    83
  -1   8  -3      569.87      215.32    84
   3  -1   8     2011.75      336.71   695
   3   1   8     1453.60      314.83   462
   1   3   8     6908.44      612.61   216
  -1  -3  -8     1967.06      345.56   309
  -8   3  -2       -7.89       62.29   752
   8  -3   2      -13.43       55.60   740
  -3  -2  -8     7452.73      659.26   482
   2   3   8      884.63      246.01   299
  -2  -3  -8      567.76      229.06   378
  -2   8  -3      851.90      258.07    19
   8  -3  -2        9.87       49.99   745
  -2   8   3     1293.41      331.79    22
   2  -8  -3     1073.47      282.15    70
   3  -8  -2       -6.82      149.52     4
   2  -8   3     1064.69      283.92    65
   3   2   8    10961.57      769.13   402
  -8   3  -3       33.15       66.07   752
   8  -3   3      -15.12       53.89   740
   3   3   8      670.40      222.10   360
   8  -3  -3       -9.43       65.54   747
   3  -8  -3        7.42      139.54     6
  -3  -3  -8      630.00      226.33   435
   0   4   8     1085.59      281.78   116
   0  -8   4      831.96      258.60   187
   0   8  -4      648.32      245.44   129
   8   0  -4     2345.26      373.47   650
  -4   0  -8      750.46      245.22   658
   4   0   8      968.93      240.96   580
   0  -4  -8     4719.38      517.39   205
  -8   0   4       10.44      149.92   703
   8  -1   4       69.34      137.05   719
  -4   1   8        3.34       45.40   741
  -4   1  -8       35.23       83.22   739
  -8   1   4       19.68       89.17   739
  -1   8  -4      731.31      234.04    79
  -1  -4  -8     6083.92      570.14   286
   8  -1  -4     2829.84      399.29   710
  -4  -1  -8      990.17      251.72   582
   1  -4  -8     5082.69      532.04   100
   1  -8   4      751.78      245.24   122
  -1   4   8     3922.05      462.66     9
   1   4   8     1986.82      378.49   208
   4  -1   8     5713.30      553.06   674
   4   1   8       66.38      150.51   501
  -2  -4  -8     1152.51      281.57   348
   2  -8  -4     1321.09      294.79    74
  -2   8   4      356.73      214.24    22
   2  -8   4     3036.54      426.64    65
   4   2   8     1011.02      276.83   446
  -2   8  -4     8156.53      661.58    17
   4  -2   8       -5.60       65.47   748
   2   4   8     3651.56      453.46   271
  -4  -2  -8      826.26      242.57   522
  -8   3  -4       34.44       55.34   752
   8  -3   4       -6.61       47.57   740
   3  -8  -4       45.55      147.03     7
  -4  -3  -8     1002.96      270.41   469
   8  -3  -4        4.67       54.58   749
   4   3   8     1415.98      297.96   403
  -3  -4  -8     1360.47      288.68   388
   3   4   8     2551.10      422.91   327
  -4  -4  -8       39.29      106.06   399
   4   4   8      338.54      178.08   366
   0  -5  -8     1616.38      320.74   202
   0  -8   5      507.80      239.71   188
  -5   0  -8     5960.39      567.87   672
   5   0   8     1247.23      308.25   594
   8   0  -5     2414.98      369.95   666
  -8   0   5     2517.38      377.71   708
   0   5   8      443.52      217.51   119
   0   8  -5      757.89      252.14   128
  -8   1   5       50.57       72.54   739
  -5   1  -8      425.81      157.37   739
   1  -5  -8     4443.63      481.97   112
   5   1   8      549.06      211.22   537
   8  -1  -5      638.17      219.49   713
  -1   5   8     3714.44      466.20    35
   1  -8   5      690.72      244.61   122
  -1  -5  -8      972.96      246.44   262
  -1   8  -5      507.20      197.00    78
   1   5   8      473.74      209.62   200
  -5  -1  -8     1299.43      282.74   597
   5  -1   8     3477.40      433.83   671
   5  -2   8       -0.66       57.16   748
  -5   2  -8        4.18       49.17   752
  -2   8  -5      809.69      229.63    17
   2   5   8      390.60      189.55   255
   2  -5  -8     1435.21      289.41    21
   2  -8  -5      -19.09      125.02    71
   2  -8   5      225.78      169.37    65
  -2   8   5      558.68      236.56    22
  -5  -2  -8     1584.40      300.43   543
   5   2   8     1795.89      340.27   476
  -2  -5  -8      306.30      157.58   322
   8  -3   5       -3.24       42.53   740
  -8   3  -5        2.39       52.63   752
   8  -3  -5       18.16       48.47   751
   3   5   8       29.60      126.86   300
   5   3   8       46.36      155.28   439
   3  -8  -5       12.09      140.68    11
   8   0  -6     1432.94      325.19   668
  -6   0  -8     1138.85      286.73   661
   0  -8   6      740.72      246.25   190
   0   8  -6     1058.95      277.67   127
  -8   0   6      949.56      287.91   712
   6   0   8      463.16      200.57   601
   0   6   8     1533.74      322.42   120
   0  -6  -8     2145.63      364.69   196
  -8   1   6       -1.66       60.41   739
  -6   1  -8      604.43      216.32   739
   1  -6  -8      360.92      183.17   119
  -1  -6  -8      254.28      156.81   253
   8  -1  -6      903.22      228.14   713
  -6  -1  -8      886.52      242.76   608
   1   6   8     1205.08      261.98   192
   1  -8   6     1197.36      287.28   125
  -1   6   8      746.32      239.71    56
   6   1   8     1757.21      331.37   548
  -1   8  -6     3114.47      413.07    76
   6  -1   8     1798.78      324.74   661
  -2   8   6        5.52      103.20    54
  -2   6   8     1209.21      278.05     1
  -6   2  -8       17.56       47.72   747
   2  -6  -8     3603.89      458.03    47
   8  -2   6        8.04       71.13   738
  -2   8  -6     1345.27      298.73     8
   2  -8   6      835.23      251.87    66
  -8   2   6       -7.12       49.13   742
   8  -3   6       -3.85       42.96   740
  -8   3  -6       -7.10       59.50   752
   6  -3   8       -5.81       40.61   752
   8  -3  -6       25.62       45.12   748
   3  -8   6       48.79      123.89     1
   3  -8  -6     3249.29      433.60    16
   0   7   8        8.71      112.56   156
  -7   0  -8     1726.84      341.78   672
   8   0  -7      596.74      239.34   669
   0   8  -7      479.24      222.27   125
   0  -8   7      543.89      206.54   192
   7   0   8     2244.52      370.40   608
  -8   0   7      254.00      174.11   717
  -1   8  -7      153.83      148.71    72
   1  -7  -8      386.86      191.61   122
   1   8  -7      -24.66      115.86   184
   1  -8   7      927.91      253.39   127
   7  -1   8       42.48      103.12   661
   8  -1  -7      656.75      186.07   715
  -1   7   8      330.59      178.11    70
  -7   1  -8     1185.89      267.24   738
  -2   7   8      182.35      171.51     1
   8  -2   7       -4.10       66.02   734
  -2   8  -7      610.38      208.16    15
   2  -8   7      544.45      204.78    74
  -8   2   7       -1.23       30.57   746
   2  -7  -8      705.78      216.89    69
  -7   3  -8       19.42       40.98   752
   8  -3   7        2.35       31.73   740
  -8   3  -7       -1.94       40.69   752
   7  -3   8        4.12       47.64   748
   8  -3  -7        7.58       43.00   748
   3  -8   7       18.52      103.26     2
   3  -8  -7       22.69      103.46    17
   8  -2   8       27.15       53.78   727
   8  -3   8      -10.89       42.18   748
  -8   3  -8        5.75       42.15   752
  -3   9  -1       18.09      129.28     4
  -3   9  -2       38.49      157.25     1
   9  -3  -2        5.95       49.90   741
  -9   3   3        1.65       55.92   750
  -3   9  -3       -3.22      120.86     1
   9  -3  -3      -17.57       55.48   740
   3  -9   3      887.27      274.32    21
   2  -9   4       20.58      126.56    79
  -2   9  -4     1387.93      304.77    30
  -3   9  -4       41.70      128.53     1
  -9   3   4       21.06       49.84   752
   9  -3  -4       -6.09       37.07   740
   3  -9   4     1689.44      375.98    21
   4   4   9      -61.04      102.10   396
   2   5   9       18.23      112.02   261
   2  -9   5      471.90      233.05    80
  -2   9  -5      312.90      189.11    27
  -9   3   5       17.29       49.93   752
   9  -3  -5       -6.38       43.29   740
   3  -9   5     2070.16      368.68    21
   0   6   9      -28.74      140.21   122
   1   6   9      219.02      141.00   189
   2  -9   6      493.81      202.35    80
  -2   9  -6     1044.23      264.77    26
  -9   3   6       -5.08       57.06   752
   9  -3  -6       -1.53       45.76   740
   3  -9   6       12.49      124.34    21
  -1   9  -7       11.94       85.48   105
  -1   7   9      346.52      167.68    79
   1  -9   7       -1.00      112.13   130
  -2   9  -7       61.74      147.05    24
   2  -9   7      255.14      169.23    81
   9  -3  -7        7.83       58.13   740
   3  -9   7      171.31      144.29    22
